# Supplementary material for: ULK complex organization in autophagy by a C-shaped FIP200 N-terminal domain dimer
Source: J Cell Biol. 2020 Jun 9;219(7):e201911047. doi: 10.1083/jcb.201911047 (PMC7337493; doi:10.1083/jcb.201911047)
Supplement: Table S1 — contains metrics for each NSEM dataset. [file JCB_201911047_TableS1.xlsx]

## Sheet: Table S1
Table S1
Dataset	FIP200NTD	MBP-FIP200NTD	FIP200NTD-MBP	FIP200NTD, ATG13, ATG101	MBP-FIP200NTD, ATG13, ATG101
Microscope	TF20	T12
Pixel Size (A/pixel)	1.5	2.2
Micrographs	734	59	74	325	110
Defocus Range	3.0-4.0	1.0-3.0	1.0-2.5	0.5-4.5	0.5-1.5
Box size (unbinned)	288x288	200x200	200x200	200x200	200x200
Particle Picker	Relion LoG Picker
Particle Picks	189906	42394	15446	68165	44995
Software	Cryosparc2
Final Class Avg. #	80	80	50	50	50
Particles in 2D Avgs.	58001	20737	7764	18417	4767
Box Size (2D avgs.)	144x144	100x100	100x100	100x100	100x100
Figure	1C	1C	1C	2B	2B
Datset	FIP200NTD-MBP, ATG13, ATG101	FIP200NTD, ATG13(363-460)	FIP200NTD, MBP-ATG13 (363-460)	FIP200 NTD, MBP-ATG13, MBP-ATG101	FIP200NTD, ATG13-MBP, MBP-ULK1 EAT
Microscope	T12
Pixel Size (A/pixel)	2.2
Micrographs	127	53	360	62	110
Defocus Range	0.5-1.5	0.5-4.5	0.5-4.5	0.5-2.5	0.5-2.5
Box size (unbinned)	200x200	200x200	200x200	320x320	200x200
Particle Picker	Relion LoG Picker
Particle Picks	46226	18642	106018	27943	21845
Software	Cryosparc2
Final Class Avg. #	50	50	50	50	50
Particles in 2D Avgs.	10954	5529	24103	5090	5354
Box Size (2D avgs.)	100x100	100x100	100x100	160x160	100x100
Figure	2B	3C	5A	5B	5C
