# Supplementary material for: ULK complex organization in autophagy by a C-shaped FIP200 N-terminal domain dimer
Source: J Cell Biol. 2020 Jun 9;219(7):e201911047. doi: 10.1083/jcb.201911047 (PMC7337493; doi:10.1083/jcb.201911047)
Supplement: Table S2 — shows processing and data collection metrics for the FIP200NTD cryo EM datasets. [file JCB_201911047_TableS2.xlsx]

## Sheet: TableS3
Table S3
Cryo EM Data Collection and Processing
Dataset	1	2	3
Sample	MBP-FIP200 NTD:ATG13(363-460)	FIP200 NTD:ATG13 (363-460)
Grid Type	UltrAUfoil 2/2 300 mesh	UltrAUfoil 1.2/1.3 300 mesh
Method	Open Hole	Graphene Oxide
Microscope	Thermo Fischer Talos Arctica
Camera	Gatan K3
Magnification (nominal)	×36,000
Voltage	200 kV
Automated Software	Serial EM
Total electron exposure	48 e-/Å2
Exposure rate	9 e-/pixel/s
Defocus range	-1.5 - 3.5 μm
Pixel size	1.137 Å/pix
Micrographs	2613	2354	2255
Micrographs used	1374	1158	1680
Total particles	293249	197451	159494
Refined particles (masked monomer)	32434	65402	-
Refined particles (dimer maps)	65836	69241	78079
Resolution (masked monomer)	8.4Å
Resolution (dimer maps)	12-16 Å
