# Supplementary material for: ULK complex organization in autophagy by a C-shaped FIP200 N-terminal domain dimer
Source: J Cell Biol. 2020 Jun 9;219(7):e201911047. doi: 10.1083/jcb.201911047 (PMC7337493; doi:10.1083/jcb.201911047)
Supplement: Table S3 — lists all constructs used in this study. [file JCB_201911047_TableS3.xlsx]

## Sheet: Sheet1
Table S4
Construct	Figure	Source
GST-TEVcs-FIP200(N-640)-MBP	1B	This study
GST-TEVcs-FIP200(636-C)-MBP	1B	This study
MBP-TSF-TEVcs-ULK1	1B, 2A, 4A-C	This study
TSF-ATG13	1B, 2A-B, 2D-E, S4	This study
TSF-ATG101	1B, 2A-C, 2E, 3A-B, 4A-C, S4	This study
GST-TEVcs-FIP200(N-640)	2B-E, 3A-C, 4A-C, 5A-E, 6, S4, S5	This study
MBP-FIP200(N-640)	1C, 2B	This study
FIP200(N-640)-MBP	1C, 2B, 3D	This study
GST-TEVcs-FIP200(N-640)-Strep	1C-D, 2A, 2C	This study
ATG13	2C, 3A-B, 4A-C	This study
TSF-TEVcs-ATG13(363-460)	2C, 3C, 6, S5	This study
ATG101	2D, 4A-C, 5C	This study
GST-TEVcs-FIP200(N-640)(73-80Mut)M1	2D	This study
GST-TEVcs-FIP200(N-640)(158-165Mut)M2	2D	This study
GST-TEVcs-FIP200(N-640)(319-326Mut)M3	2D	This study
GST-TEVcs-FIP200(N-640)(350-357Mut)M4	2D	This study
GST-TEVcs-FIP200(N-640)(435-442Mut)M5	2D	This study
GST-TEVcs-FIP200(N-640)(443-450Mut)M6	2D	This study
GST-TEVcs-FIP200(N-640)(464-471Mut)M7	2D	This study
GST-TEVcs-FIP200(N-640)(482-489Mut)M8	2D	This study
GST-TEVcs-FIP200(N-640)(537-544Mut)M9	2D	This study
GST-TEVcs-FIP200NTD 4Amut	2E	Chen et al., Genes Dev, 2016
GST-TEVcs-ATG13	3A-B	This study
GST-TEVcs-ATG13(363-460)	3D	This study
GST-TEVcs-ATG13(363-460)(371-378Mut)M1	3D	This study
GST-TEVcs-ATG13(363-460)(390-397Mut)M2	3D	This study
GST-TEVcs-ATG13(363-460)(446-453Mut)M3	3D	This study
TSF-ULK1(831-C)	4A-C, 5B	This study
MBP-ATG13(363-460)	5A, 5D	This study
MBP-ATG13	5B	This study
MBP-ATG101	5B	This study
GST-TEVcs-ATG13-MBP	5C	This study
TSF-ULK1(831-C)-MBP	5C	This study
TSF-TEVcs-ATG13(363-C)	5E	This study
GST-TEVcs-ULK1(831-C)-MBP	5E	This study
MBP-TEVcs-ULK1-6His	S4	This study
MBP-TEVcs-ULK1(N-830)-6His	S4	This study
TSF-ATG13(N-486)	S4	This study
