# Supplementary material for: ULK complex organization in autophagy by a C-shaped FIP200 N-terminal domain dimer
Source: J Cell Biol. 2020 Jun 9;219(7):e201911047. doi: 10.1083/jcb.201911047 (PMC7337493; doi:10.1083/jcb.201911047)
Supplement: Data S1 — contains summary information on the HDX-MS datasets. [file JCB_201911047_DataS1.xlsx]

## Sheet: HDX summary(FIP200)
Data Set	FIP200NTD	ATG13/ATG101/FIP200NTD	ATG13MR/FIP200NTD
HDX reaction details	20 mM HEPES pH 8.0, 200mM NaCl, 1mM TCEP, 30 °C	20 mM HEPES pH 8.0, 200mM NaCl, 1mM TCEP, 30 °C	20 mM HEPES pH 8.0, 200mM NaCl, 1mM TCEP, 30 °C
HDX time course (s)	6, 60, 600	6, 60, 600	6, 60, 600
HDX control samples	60000s HDX sample	60000s HDX sample	60000s HDX sample
Back-exchange (mean / IQR)	35.98% / 18.87%
# of Peptides	149	149	149
Sequence coverage	0.926	0.926	0.926
Average peptide length / Redundancy	15 / 3.5	15 / 3.5	16.2 / 2.1
Replicates (biological or technical)	3 (technical)	3 (technical)	3 (technical)
Repeatability	0.141 (average standard deviation)	0.101 (average standard deviation)	0.098 (average standard deviation)

## Sheet: uptake summary(FIP200)
Protein State	Start	End	Sequence	Deut Time sec	maxD	#D	%D	Conf Interval #D	#Pts	Confidence	Stddev
FIP200NTD/ATG13/ATG101	7	16	LVNTGTTLTF	6	8	2.094	26.171	0.166	3	High	0.067
FIP200NTD/ATG13/ATG101	7	16	LVNTGTTLTF	60	8	2.876	35.951	0.193	3	High	0.078
FIP200NTD/ATG13/ATG101	7	16	LVNTGTTLTF	600	8	4.04	50.506	0.449	3	High	0.181
FIP200NTD/ATG13/ATG101	7	16	LVNTGTTLTF	60000	8	4.692	58.65	0.027	3	High	0.011
FIP200NTD/ATG13/ATG101	20	45	LTVQTVADLKHAIQSKYKIAIQHQVL	6	24	4.169	17.371	0.112	6	High	0.106
FIP200NTD/ATG13/ATG101	20	45	LTVQTVADLKHAIQSKYKIAIQHQVL	60	24	7.649	31.87	0.19	6	High	0.181
FIP200NTD/ATG13/ATG101	20	45	LTVQTVADLKHAIQSKYKIAIQHQVL	600	24	10.322	43.01	0.401	6	High	0.382
FIP200NTD/ATG13/ATG101	20	45	LTVQTVADLKHAIQSKYKIAIQHQVL	60000	24	15.346	63.943	0.392	6	High	0.373
FIP200NTD/ATG13/ATG101	21	45	TVQTVADLKHAIQSKYKIAIQHQVL	6	23	2.964	12.886	0.076	12	High	0.119
FIP200NTD/ATG13/ATG101	21	45	TVQTVADLKHAIQSKYKIAIQHQVL	60	23	6.368	27.688	0.138	12	High	0.218
FIP200NTD/ATG13/ATG101	21	45	TVQTVADLKHAIQSKYKIAIQHQVL	600	23	9.043	39.318	0.273	12	High	0.43
FIP200NTD/ATG13/ATG101	21	45	TVQTVADLKHAIQSKYKIAIQHQVL	60000	23	13.987	60.815	0.282	12	High	0.443
FIP200NTD/ATG13/ATG101	25	45	VADLKHAIQSKYKIAIQHQVL	6	19	2.494	13.128	0.49	3	High	0.197
FIP200NTD/ATG13/ATG101	25	45	VADLKHAIQSKYKIAIQHQVL	60	19	4.931	25.955	0.345	3	High	0.139
FIP200NTD/ATG13/ATG101	25	45	VADLKHAIQSKYKIAIQHQVL	600	19	6.612	34.798	0.117	3	High	0.047
FIP200NTD/ATG13/ATG101	25	45	VADLKHAIQSKYKIAIQHQVL	60000	19	10.41	54.791	0.07	3	High	0.028
FIP200NTD/ATG13/ATG101	28	45	LKHAIQSKYKIAIQHQVL	6	16	2.101	13.129	0.279	3	High	0.112
FIP200NTD/ATG13/ATG101	28	45	LKHAIQSKYKIAIQHQVL	60	16	4.511	28.194	0.35	3	High	0.141
FIP200NTD/ATG13/ATG101	28	45	LKHAIQSKYKIAIQHQVL	600	16	6.213	38.831	0.096	3	High	0.039
FIP200NTD/ATG13/ATG101	28	45	LKHAIQSKYKIAIQHQVL	60000	16	9.088	56.8	0.322	3	High	0.129
FIP200NTD/ATG13/ATG101	54	73	AADRRVCTYSAGTDTNPIFL	6	17	6.764	39.789	0.315	3	High	0.127
FIP200NTD/ATG13/ATG101	54	73	AADRRVCTYSAGTDTNPIFL	60	17	8.96	52.709	0.59	3	High	0.237
FIP200NTD/ATG13/ATG101	54	73	AADRRVCTYSAGTDTNPIFL	600	17	10.115	59.503	0.256	3	High	0.103
FIP200NTD/ATG13/ATG101	54	73	AADRRVCTYSAGTDTNPIFL	60000	17	9.869	58.055	0.276	3	High	0.111
FIP200NTD/ATG13/ATG101	62	73	YSAGTDTNPIFL	6	9	2.458	27.306	0.256	3	High	0.103
FIP200NTD/ATG13/ATG101	62	73	YSAGTDTNPIFL	60	9	3	33.329	0.324	3	High	0.131
FIP200NTD/ATG13/ATG101	62	73	YSAGTDTNPIFL	600	9	3.093	34.364	0.405	3	High	0.163
FIP200NTD/ATG13/ATG101	62	73	YSAGTDTNPIFL	60000	9	3.219	35.767	0.083	3	High	0.033
FIP200NTD/ATG13/ATG101	73	77	LFNKE	6	3	0.013	0.444	0.025	3	High	0.01
FIP200NTD/ATG13/ATG101	73	77	LFNKE	60	3	0.129	4.286	0.016	3	High	0.007
FIP200NTD/ATG13/ATG101	73	77	LFNKE	600	3	0.924	30.801	0.077	3	High	0.031
FIP200NTD/ATG13/ATG101	73	77	LFNKE	60000	3	2.154	71.793	0.113	3	High	0.045
FIP200NTD/ATG13/ATG101	74	80	FNKEMIL	6	5	0.116	2.329	0.061	3	High	0.024
FIP200NTD/ATG13/ATG101	74	80	FNKEMIL	60	5	0.542	10.839	0.061	3	High	0.025
FIP200NTD/ATG13/ATG101	74	80	FNKEMIL	600	5	2.245	44.896	0.042	3	High	0.017
FIP200NTD/ATG13/ATG101	74	80	FNKEMIL	60000	5	3.849	76.982	0.126	3	High	0.051
FIP200NTD/ATG13/ATG101	81	92	CDRPPAIPKTTF	6	7	4.892	69.882	0.136	3	High	0.055
FIP200NTD/ATG13/ATG101	81	92	CDRPPAIPKTTF	60	7	5.3	75.717	0.01	3	High	0.004
FIP200NTD/ATG13/ATG101	81	92	CDRPPAIPKTTF	600	7	5.189	74.13	0.212	3	High	0.085
FIP200NTD/ATG13/ATG101	81	92	CDRPPAIPKTTF	60000	7	5.004	71.486	0.322	3	High	0.13
FIP200NTD/ATG13/ATG101	81	99	CDRPPAIPKTTFSTENDME	6	14	9.395	67.104	0.096	3	High	0.038
FIP200NTD/ATG13/ATG101	81	99	CDRPPAIPKTTFSTENDME	60	14	9.454	67.526	0.092	3	High	0.037
FIP200NTD/ATG13/ATG101	81	99	CDRPPAIPKTTFSTENDME	600	14	9.343	66.739	0.508	3	High	0.204
FIP200NTD/ATG13/ATG101	81	99	CDRPPAIPKTTFSTENDME	60000	14	8.895	63.534	0.529	3	High	0.213
FIP200NTD/ATG13/ATG101	82	92	DRPPAIPKTTF	6	6	4.128	68.804	0.006	3	High	0.002
FIP200NTD/ATG13/ATG101	82	92	DRPPAIPKTTF	60	6	4.593	76.544	0.134	3	High	0.054
FIP200NTD/ATG13/ATG101	82	92	DRPPAIPKTTF	600	6	4.463	74.388	0.266	3	High	0.107
FIP200NTD/ATG13/ATG101	82	92	DRPPAIPKTTF	60000	6	4.368	72.796	0.164	3	High	0.066
FIP200NTD/ATG13/ATG101	100	105	IKVEES	6	4	0.464	11.592	0.08	3	High	0.032
FIP200NTD/ATG13/ATG101	100	105	IKVEES	60	4	2.549	63.73	0.227	3	High	0.091
FIP200NTD/ATG13/ATG101	100	105	IKVEES	600	4	3.431	85.767	0.122	3	High	0.049
FIP200NTD/ATG13/ATG101	100	105	IKVEES	60000	4	3.457	86.436	0.12	3	High	0.048
FIP200NTD/ATG13/ATG101	106	121	LMMPAVFHTVASRTQL	6	13	6.308	48.527	0.285	3	High	0.115
FIP200NTD/ATG13/ATG101	106	121	LMMPAVFHTVASRTQL	60	13	8.598	66.14	0.412	3	High	0.166
FIP200NTD/ATG13/ATG101	106	121	LMMPAVFHTVASRTQL	600	13	9.922	76.327	0.379	3	High	0.153
FIP200NTD/ATG13/ATG101	106	121	LMMPAVFHTVASRTQL	60000	13	10.328	79.446	0.403	3	High	0.162
FIP200NTD/ATG13/ATG101	109	121	PAVFHTVASRTQL	6	11	4.943	44.94	0.258	3	High	0.104
FIP200NTD/ATG13/ATG101	109	121	PAVFHTVASRTQL	60	11	7.088	64.432	0.361	3	High	0.145
FIP200NTD/ATG13/ATG101	109	121	PAVFHTVASRTQL	600	11	8.52	77.45	0.231	3	High	0.093
FIP200NTD/ATG13/ATG101	109	121	PAVFHTVASRTQL	60000	11	8.752	79.565	0.552	3	High	0.222
FIP200NTD/ATG13/ATG101	113	121	HTVASRTQL	6	7	2.866	40.936	0.12	3	High	0.048
FIP200NTD/ATG13/ATG101	113	121	HTVASRTQL	60	7	4.176	59.655	0.228	3	High	0.092
FIP200NTD/ATG13/ATG101	113	121	HTVASRTQL	600	7	5.583	79.762	0.279	3	High	0.112
FIP200NTD/ATG13/ATG101	113	121	HTVASRTQL	60000	7	5.933	84.753	0.095	3	High	0.038
FIP200NTD/ATG13/ATG101	113	122	HTVASRTQLA	6	8	2.856	35.695	0.18	3	High	0.073
FIP200NTD/ATG13/ATG101	113	122	HTVASRTQLA	60	8	4.184	52.295	0.189	3	High	0.076
FIP200NTD/ATG13/ATG101	113	122	HTVASRTQLA	600	8	5.683	71.038	0.142	3	High	0.057
FIP200NTD/ATG13/ATG101	113	122	HTVASRTQLA	60000	8	6.535	81.685	0.058	3	High	0.023
FIP200NTD/ATG13/ATG101	113	123	HTVASRTQLAL	6	9	2.855	31.727	0.315	3	High	0.127
FIP200NTD/ATG13/ATG101	113	123	HTVASRTQLAL	60	9	4.285	47.611	0.293	3	High	0.118
FIP200NTD/ATG13/ATG101	113	123	HTVASRTQLAL	600	9	5.71	63.447	0.254	3	High	0.102
FIP200NTD/ATG13/ATG101	113	123	HTVASRTQLAL	60000	9	6.62	73.557	0.181	3	High	0.073
FIP200NTD/ATG13/ATG101	125	135	MYEVAKKLCSF	6	9	0.22	2.447	0.156	3	High	0.063
FIP200NTD/ATG13/ATG101	125	135	MYEVAKKLCSF	60	9	1.045	11.609	0.132	3	High	0.053
FIP200NTD/ATG13/ATG101	125	135	MYEVAKKLCSF	600	9	2.298	25.531	0.233	3	High	0.094
FIP200NTD/ATG13/ATG101	125	135	MYEVAKKLCSF	60000	9	5.03	55.888	0.087	3	High	0.035
FIP200NTD/ATG13/ATG101	126	135	YEVAKKLCSF	6	8	0.249	3.108	0.089	6	High	0.085
FIP200NTD/ATG13/ATG101	126	135	YEVAKKLCSF	60	8	1.092	13.648	0.04	6	High	0.038
FIP200NTD/ATG13/ATG101	126	135	YEVAKKLCSF	600	8	2.331	29.139	0.059	6	High	0.056
FIP200NTD/ATG13/ATG101	126	135	YEVAKKLCSF	60000	8	4.922	61.52	0.057	6	High	0.055
FIP200NTD/ATG13/ATG101	135	150	FCEGLVHDEHLQHQGW	6	14	0.21	1.502	0.238	3	High	0.096
FIP200NTD/ATG13/ATG101	135	150	FCEGLVHDEHLQHQGW	60	14	0.354	2.528	0.065	3	High	0.026
FIP200NTD/ATG13/ATG101	135	150	FCEGLVHDEHLQHQGW	600	14	0.793	5.663	0.024	3	High	0.01
FIP200NTD/ATG13/ATG101	135	150	FCEGLVHDEHLQHQGW	60000	14	3.619	25.851	0.211	3	High	0.085
FIP200NTD/ATG13/ATG101	136	150	CEGLVHDEHLQHQGW	6	13	0.285	2.195	0.028	6	High	0.026
FIP200NTD/ATG13/ATG101	136	150	CEGLVHDEHLQHQGW	60	13	0.476	3.659	0.035	6	High	0.033
FIP200NTD/ATG13/ATG101	136	150	CEGLVHDEHLQHQGW	600	13	0.985	7.574	0.026	6	High	0.025
FIP200NTD/ATG13/ATG101	136	150	CEGLVHDEHLQHQGW	60000	13	3.148	24.215	0.017	6	High	0.016
FIP200NTD/ATG13/ATG101	139	150	LVHDEHLQHQGW	6	10	0.262	2.616	0.081	6	High	0.077
FIP200NTD/ATG13/ATG101	139	150	LVHDEHLQHQGW	60	10	0.331	3.306	0.027	6	High	0.026
FIP200NTD/ATG13/ATG101	139	150	LVHDEHLQHQGW	600	10	0.567	5.665	0.043	6	High	0.041
FIP200NTD/ATG13/ATG101	139	150	LVHDEHLQHQGW	60000	10	1.731	17.308	0.061	6	High	0.058
FIP200NTD/ATG13/ATG101	139	154	LVHDEHLQHQGWAAIM	6	14	0.167	1.19	0.336	3	High	0.135
FIP200NTD/ATG13/ATG101	139	154	LVHDEHLQHQGWAAIM	60	14	0.194	1.387	0.162	3	High	0.065
FIP200NTD/ATG13/ATG101	139	154	LVHDEHLQHQGWAAIM	600	14	0.387	2.762	0.159	3	High	0.064
FIP200NTD/ATG13/ATG101	139	154	LVHDEHLQHQGWAAIM	60000	14	1.501	10.723	0.295	3	High	0.119
FIP200NTD/ATG13/ATG101	158	169	EDCSNSYQKLLF	6	10	0.306	3.058	0.106	3	High	0.043
FIP200NTD/ATG13/ATG101	158	169	EDCSNSYQKLLF	60	10	0.769	7.691	0.059	3	High	0.024
FIP200NTD/ATG13/ATG101	158	169	EDCSNSYQKLLF	600	10	2.098	20.985	0.1	3	High	0.04
FIP200NTD/ATG13/ATG101	158	169	EDCSNSYQKLLF	60000	10	5.355	53.548	0.236	3	High	0.095
FIP200NTD/ATG13/ATG101	164	169	YQKLLF	6	4	0.027	0.678	0.098	3	High	0.039
FIP200NTD/ATG13/ATG101	164	169	YQKLLF	60	4	0.018	0.444	0.033	3	High	0.013
FIP200NTD/ATG13/ATG101	164	169	YQKLLF	600	4	0.562	14.049	0.057	3	High	0.023
FIP200NTD/ATG13/ATG101	164	169	YQKLLF	60000	4	2.525	63.13	0.101	3	High	0.041
FIP200NTD/ATG13/ATG101	168	178	LFKFESIYSNY	6	9	0.34	3.776	0.092	3	High	0.037
FIP200NTD/ATG13/ATG101	168	178	LFKFESIYSNY	60	9	1.404	15.601	0.104	3	High	0.042
FIP200NTD/ATG13/ATG101	168	178	LFKFESIYSNY	600	9	2.645	29.384	0.166	3	High	0.067
FIP200NTD/ATG13/ATG101	168	178	LFKFESIYSNY	60000	9	5.229	58.097	0.056	3	High	0.023
FIP200NTD/ATG13/ATG101	170	178	KFESIYSNY	6	7	0.325	4.644	0.123	3	High	0.05
FIP200NTD/ATG13/ATG101	170	178	KFESIYSNY	60	7	1.371	19.581	0.075	3	High	0.03
FIP200NTD/ATG13/ATG101	170	178	KFESIYSNY	600	7	2.512	35.879	0.141	3	High	0.057
FIP200NTD/ATG13/ATG101	170	178	KFESIYSNY	60000	7	4.388	62.682	0.051	3	High	0.021
FIP200NTD/ATG13/ATG101	179	199	LQSIEDIKLKLTHLGTAVSVM	6	19	2.736	14.402	0.297	3	High	0.12
FIP200NTD/ATG13/ATG101	179	199	LQSIEDIKLKLTHLGTAVSVM	60	19	5.145	27.078	0.43	3	High	0.173
FIP200NTD/ATG13/ATG101	179	199	LQSIEDIKLKLTHLGTAVSVM	600	19	9.557	50.302	0.651	3	High	0.262
FIP200NTD/ATG13/ATG101	179	199	LQSIEDIKLKLTHLGTAVSVM	60000	19	15.084	79.389	0.543	3	High	0.219
FIP200NTD/ATG13/ATG101	185	194	IKLKLTHLGT	6	8	0.731	9.134	0.115	3	High	0.046
FIP200NTD/ATG13/ATG101	185	194	IKLKLTHLGT	60	8	1.556	19.449	0.101	3	High	0.041
FIP200NTD/ATG13/ATG101	185	194	IKLKLTHLGT	600	8	3.068	38.354	0.065	3	High	0.026
FIP200NTD/ATG13/ATG101	185	194	IKLKLTHLGT	60000	8	5.679	70.987	0.216	3	High	0.087
FIP200NTD/ATG13/ATG101	185	198	IKLKLTHLGTAVSV	6	12	1.354	11.282	0.087	6	High	0.082
FIP200NTD/ATG13/ATG101	185	198	IKLKLTHLGTAVSV	60	12	2.873	23.939	0.037	6	High	0.036
FIP200NTD/ATG13/ATG101	185	198	IKLKLTHLGTAVSV	600	12	5.649	47.072	0.123	6	High	0.117
FIP200NTD/ATG13/ATG101	185	198	IKLKLTHLGTAVSV	60000	12	9.038	75.313	0.057	6	High	0.055
FIP200NTD/ATG13/ATG101	185	199	IKLKLTHLGTAVSVM	6	13	1.392	10.71	0.074	6	High	0.071
FIP200NTD/ATG13/ATG101	185	199	IKLKLTHLGTAVSVM	60	13	2.966	22.818	0.042	6	High	0.04
FIP200NTD/ATG13/ATG101	185	199	IKLKLTHLGTAVSVM	600	13	5.751	44.241	0.062	6	High	0.059
FIP200NTD/ATG13/ATG101	185	199	IKLKLTHLGTAVSVM	60000	13	9.899	76.145	0.145	6	High	0.138
FIP200NTD/ATG13/ATG101	188	194	KLTHLGT	6	5	0.661	13.227	0.107	3	High	0.043
FIP200NTD/ATG13/ATG101	188	194	KLTHLGT	60	5	1.393	27.853	0.119	3	High	0.048
FIP200NTD/ATG13/ATG101	188	194	KLTHLGT	600	5	2.371	47.425	0.08	3	High	0.032
FIP200NTD/ATG13/ATG101	188	194	KLTHLGT	60000	5	3.096	61.929	0.043	3	High	0.018
FIP200NTD/ATG13/ATG101	188	195	KLTHLGTA	6	6	0.641	10.68	0.149	3	High	0.06
FIP200NTD/ATG13/ATG101	188	195	KLTHLGTA	60	6	1.623	27.052	0.007	3	High	0.003
FIP200NTD/ATG13/ATG101	188	195	KLTHLGTA	600	6	3.065	51.089	0.228	3	High	0.092
FIP200NTD/ATG13/ATG101	188	195	KLTHLGTA	60000	6	4.039	67.313	0.92	2	High	0.102
FIP200NTD/ATG13/ATG101	188	199	KLTHLGTAVSVM	6	10	1.251	12.505	0.347	3	High	0.14
FIP200NTD/ATG13/ATG101	188	199	KLTHLGTAVSVM	60	10	2.793	27.931	0.331	3	High	0.133
FIP200NTD/ATG13/ATG101	188	199	KLTHLGTAVSVM	600	10	5.051	50.515	0.153	3	High	0.062
FIP200NTD/ATG13/ATG101	188	199	KLTHLGTAVSVM	60000	10	7.168	71.675	0.466	3	High	0.188
FIP200NTD/ATG13/ATG101	199	206	MAKIPLLE	6	5	0.553	11.051	0.104	3	High	0.042
FIP200NTD/ATG13/ATG101	199	206	MAKIPLLE	60	5	0.7	13.997	0.129	3	High	0.052
FIP200NTD/ATG13/ATG101	199	206	MAKIPLLE	600	5	0.977	19.536	0.248	3	High	0.1
FIP200NTD/ATG13/ATG101	199	206	MAKIPLLE	60000	5	3.041	60.819	1.207	2	High	0.134
FIP200NTD/ATG13/ATG101	199	207	MAKIPLLEC	6	6	1.258	20.972	0.087	3	High	0.035
FIP200NTD/ATG13/ATG101	199	207	MAKIPLLEC	60	6	1.372	22.866	0.023	3	High	0.009
FIP200NTD/ATG13/ATG101	199	207	MAKIPLLEC	600	6	1.673	27.878	0.044	3	High	0.018
FIP200NTD/ATG13/ATG101	199	207	MAKIPLLEC	60000	6	3.336	55.608	0.213	3	High	0.086
FIP200NTD/ATG13/ATG101	200	207	AKIPLLEC	6	5	1.292	25.832	0.151	3	High	0.061
FIP200NTD/ATG13/ATG101	200	207	AKIPLLEC	60	5	1.334	26.689	0.02	3	High	0.008
FIP200NTD/ATG13/ATG101	200	207	AKIPLLEC	600	5	1.418	28.367	0.049	3	High	0.02
FIP200NTD/ATG13/ATG101	200	207	AKIPLLEC	60000	5	2.674	53.482	0.19	3	High	0.077
FIP200NTD/ATG13/ATG101	200	208	AKIPLLECL	6	6	1.371	22.848	0.213	3	High	0.086
FIP200NTD/ATG13/ATG101	200	208	AKIPLLECL	60	6	1.9	31.673	0.166	3	High	0.067
FIP200NTD/ATG13/ATG101	200	208	AKIPLLECL	600	6	2.314	38.575	0.059	3	High	0.024
FIP200NTD/ATG13/ATG101	200	208	AKIPLLECL	60000	6	3.466	57.767	0.416	3	High	0.167
FIP200NTD/ATG13/ATG101	208	213	LTRHSY	6	4	1.64	40.996	0.141	3	High	0.057
FIP200NTD/ATG13/ATG101	208	213	LTRHSY	60	4	1.748	43.699	0.021	3	High	0.008
FIP200NTD/ATG13/ATG101	208	213	LTRHSY	600	4	1.722	43.06	0.152	3	High	0.061
FIP200NTD/ATG13/ATG101	208	213	LTRHSY	60000	4	1.8	44.998	0.392	3	High	0.158
FIP200NTD/ATG13/ATG101	208	217	LTRHSYRECL	6	8	4.384	54.801	0.182	3	High	0.073
FIP200NTD/ATG13/ATG101	208	217	LTRHSYRECL	60	8	4.399	54.987	0.021	3	High	0.008
FIP200NTD/ATG13/ATG101	208	217	LTRHSYRECL	600	8	4.349	54.359	0.226	3	High	0.091
FIP200NTD/ATG13/ATG101	208	217	LTRHSYRECL	60000	8	4.402	55.026	0.315	3	High	0.127
FIP200NTD/ATG13/ATG101	221	229	DSLPEHEDS	6	6	2.644	44.071	0.354	3	High	0.142
FIP200NTD/ATG13/ATG101	221	229	DSLPEHEDS	60	6	2.752	45.873	0.065	3	High	0.026
FIP200NTD/ATG13/ATG101	221	229	DSLPEHEDS	600	6	2.698	44.97	0.144	3	High	0.058
FIP200NTD/ATG13/ATG101	221	229	DSLPEHEDS	60000	6	2.869	47.812	0.239	3	High	0.096
FIP200NTD/ATG13/ATG101	221	230	DSLPEHEDSE	6	7	3.128	44.682	0.223	3	High	0.09
FIP200NTD/ATG13/ATG101	221	230	DSLPEHEDSE	60	7	3.222	46.026	0.156	3	High	0.063
FIP200NTD/ATG13/ATG101	221	230	DSLPEHEDSE	600	7	3.199	45.696	0.209	3	High	0.084
FIP200NTD/ATG13/ATG101	221	230	DSLPEHEDSE	60000	7	3.308	47.253	0.037	3	High	0.015
FIP200NTD/ATG13/ATG101	221	234	DSLPEHEDSEKAEM	6	11	5.632	51.199	0.281	3	High	0.113
FIP200NTD/ATG13/ATG101	221	234	DSLPEHEDSEKAEM	60	11	5.702	51.836	0.046	3	High	0.018
FIP200NTD/ATG13/ATG101	221	234	DSLPEHEDSEKAEM	600	11	5.64	51.271	0.25	3	High	0.101
FIP200NTD/ATG13/ATG101	221	234	DSLPEHEDSEKAEM	60000	11	5.696	51.785	0.426	3	High	0.172
FIP200NTD/ATG13/ATG101	221	239	DSLPEHEDSEKAEMKRSTE	6	16	9.394	58.712	0.335	3	High	0.135
FIP200NTD/ATG13/ATG101	221	239	DSLPEHEDSEKAEMKRSTE	60	16	9.455	59.096	0.005	3	High	0.002
FIP200NTD/ATG13/ATG101	221	239	DSLPEHEDSEKAEMKRSTE	600	16	9.318	58.237	0.579	3	High	0.233
FIP200NTD/ATG13/ATG101	221	239	DSLPEHEDSEKAEMKRSTE	60000	16	10.002	62.51	0.391	3	High	0.157
FIP200NTD/ATG13/ATG101	240	252	LVLSPDMPRTTNE	6	9	6.718	74.648	0.285	3	High	0.115
FIP200NTD/ATG13/ATG101	240	252	LVLSPDMPRTTNE	60	9	6.721	74.674	0.073	3	High	0.029
FIP200NTD/ATG13/ATG101	240	252	LVLSPDMPRTTNE	600	9	6.644	73.82	0.318	3	High	0.128
FIP200NTD/ATG13/ATG101	240	252	LVLSPDMPRTTNE	60000	9	6.451	71.681	0.387	3	High	0.156
FIP200NTD/ATG13/ATG101	241	252	VLSPDMPRTTNE	6	8	5.782	72.27	0.28	3	High	0.113
FIP200NTD/ATG13/ATG101	241	252	VLSPDMPRTTNE	60	8	5.848	73.103	0.099	3	High	0.04
FIP200NTD/ATG13/ATG101	241	252	VLSPDMPRTTNE	600	8	5.713	71.411	0.369	3	High	0.149
FIP200NTD/ATG13/ATG101	241	252	VLSPDMPRTTNE	60000	8	5.75	71.871	0.292	3	High	0.118
FIP200NTD/ATG13/ATG101	241	254	VLSPDMPRTTNESL	6	10	7.238	72.385	0.401	3	High	0.161
FIP200NTD/ATG13/ATG101	241	254	VLSPDMPRTTNESL	60	10	7.26	72.599	0.014	3	High	0.006
FIP200NTD/ATG13/ATG101	241	254	VLSPDMPRTTNESL	600	10	7.121	71.21	0.444	3	High	0.179
FIP200NTD/ATG13/ATG101	241	254	VLSPDMPRTTNESL	60000	10	6.988	69.885	0.334	3	High	0.134
FIP200NTD/ATG13/ATG101	255	263	LTSFPKSVE	6	6	4.807	80.117	0.32	3	High	0.129
FIP200NTD/ATG13/ATG101	255	263	LTSFPKSVE	60	6	4.786	79.76	0.153	3	High	0.061
FIP200NTD/ATG13/ATG101	255	263	LTSFPKSVE	600	6	4.75	79.165	0.215	3	High	0.086
FIP200NTD/ATG13/ATG101	255	263	LTSFPKSVE	60000	6	4.706	78.437	0.924	2	High	0.103
FIP200NTD/ATG13/ATG101	255	277	LTSFPKSVEHVSPDTADAESGKE	6	19	12.369	65.101	0.183	6	High	0.175
FIP200NTD/ATG13/ATG101	255	277	LTSFPKSVEHVSPDTADAESGKE	60	19	12.477	65.666	0.085	6	High	0.081
FIP200NTD/ATG13/ATG101	255	277	LTSFPKSVEHVSPDTADAESGKE	600	19	12.253	64.487	0.231	6	High	0.22
FIP200NTD/ATG13/ATG101	255	277	LTSFPKSVEHVSPDTADAESGKE	60000	19	12.343	64.963	0.257	6	High	0.245
FIP200NTD/ATG13/ATG101	256	277	TSFPKSVEHVSPDTADAESGKE	6	18	11.751	65.284	0.226	6	High	0.215
FIP200NTD/ATG13/ATG101	256	277	TSFPKSVEHVSPDTADAESGKE	60	18	11.68	64.891	0.056	6	High	0.053
FIP200NTD/ATG13/ATG101	256	277	TSFPKSVEHVSPDTADAESGKE	600	18	11.606	64.475	0.282	6	High	0.268
FIP200NTD/ATG13/ATG101	256	277	TSFPKSVEHVSPDTADAESGKE	60000	18	11.821	65.672	0.237	6	High	0.226
FIP200NTD/ATG13/ATG101	256	280	TSFPKSVEHVSPDTADAESGKEIRE	6	21	14.017	66.749	0.724	3	High	0.291
FIP200NTD/ATG13/ATG101	256	280	TSFPKSVEHVSPDTADAESGKEIRE	60	21	14.105	67.167	0.055	3	High	0.022
FIP200NTD/ATG13/ATG101	256	280	TSFPKSVEHVSPDTADAESGKEIRE	600	21	13.803	65.728	0.77	3	High	0.31
FIP200NTD/ATG13/ATG101	256	280	TSFPKSVEHVSPDTADAESGKEIRE	60000	21	14.097	67.127	0.919	2	High	0.102
FIP200NTD/ATG13/ATG101	264	277	HVSPDTADAESGKE	6	11	6.905	62.772	0.252	3	High	0.101
FIP200NTD/ATG13/ATG101	264	277	HVSPDTADAESGKE	60	11	6.97	63.364	0.086	3	High	0.035
FIP200NTD/ATG13/ATG101	264	277	HVSPDTADAESGKE	600	11	6.92	62.909	0.434	3	High	0.175
FIP200NTD/ATG13/ATG101	264	277	HVSPDTADAESGKE	60000	11	6.987	63.514	0.363	3	High	0.146
FIP200NTD/ATG13/ATG101	264	280	HVSPDTADAESGKEIRE	6	14	9.156	65.401	0.277	3	High	0.111
FIP200NTD/ATG13/ATG101	264	280	HVSPDTADAESGKEIRE	60	14	9.167	65.482	0.175	3	High	0.07
FIP200NTD/ATG13/ATG101	264	280	HVSPDTADAESGKEIRE	600	14	9.102	65.015	0.637	3	High	0.256
FIP200NTD/ATG13/ATG101	264	280	HVSPDTADAESGKEIRE	60000	14	9.324	66.598	0.302	3	High	0.122
FIP200NTD/ATG13/ATG101	271	280	DAESGKEIRE	6	8	5.101	63.762	0.459	3	High	0.185
FIP200NTD/ATG13/ATG101	271	280	DAESGKEIRE	60	8	5.165	64.56	0.064	3	High	0.026
FIP200NTD/ATG13/ATG101	271	280	DAESGKEIRE	600	8	5.115	63.932	0.492	3	High	0.198
FIP200NTD/ATG13/ATG101	271	280	DAESGKEIRE	60000	8	5.34	66.745	0.366	3	High	0.147
FIP200NTD/ATG13/ATG101	278	293	IRESCQSTVHQQDETT	6	14	8.866	63.326	0.175	6	High	0.166
FIP200NTD/ATG13/ATG101	278	293	IRESCQSTVHQQDETT	60	14	8.968	64.059	0.058	6	High	0.055
FIP200NTD/ATG13/ATG101	278	293	IRESCQSTVHQQDETT	600	14	8.775	62.678	0.226	6	High	0.216
FIP200NTD/ATG13/ATG101	278	293	IRESCQSTVHQQDETT	60000	14	9.169	65.496	0.136	6	High	0.13
FIP200NTD/ATG13/ATG101	281	293	SCQSTVHQQDETT	6	11	7.295	66.319	0.172	3	High	0.069
FIP200NTD/ATG13/ATG101	281	293	SCQSTVHQQDETT	60	11	7.373	67.029	0.023	3	High	0.009
FIP200NTD/ATG13/ATG101	281	293	SCQSTVHQQDETT	600	11	7.276	66.144	0.395	3	High	0.159
FIP200NTD/ATG13/ATG101	281	293	SCQSTVHQQDETT	60000	11	7.551	68.642	0.271	3	High	0.109
FIP200NTD/ATG13/ATG101	283	293	QSTVHQQDETT	6	9	5.842	64.909	0.308	3	High	0.124
FIP200NTD/ATG13/ATG101	283	293	QSTVHQQDETT	60	9	5.858	65.086	0.106	3	High	0.043
FIP200NTD/ATG13/ATG101	283	293	QSTVHQQDETT	600	9	5.813	64.587	0.282	3	High	0.114
FIP200NTD/ATG13/ATG101	283	293	QSTVHQQDETT	60000	9	6.104	67.817	0.525	3	High	0.211
FIP200NTD/ATG13/ATG101	293	304	TIDTKDGDLPFF	6	9	5.572	61.906	3.262	2	High	0.363
FIP200NTD/ATG13/ATG101	293	304	TIDTKDGDLPFF	60	9	5.278	58.65	0.188	3	High	0.076
FIP200NTD/ATG13/ATG101	293	304	TIDTKDGDLPFF	600	9	5.082	56.467	0.319	3	High	0.129
FIP200NTD/ATG13/ATG101	293	304	TIDTKDGDLPFF	60000	9	4.679	51.986	0.137	3	High	0.055
FIP200NTD/ATG13/ATG101	294	304	IDTKDGDLPFF	6	8	4.513	56.415	0.253	3	High	0.102
FIP200NTD/ATG13/ATG101	294	304	IDTKDGDLPFF	60	8	4.498	56.224	0.124	3	High	0.05
FIP200NTD/ATG13/ATG101	294	304	IDTKDGDLPFF	600	8	4.439	55.491	0.322	3	High	0.13
FIP200NTD/ATG13/ATG101	294	304	IDTKDGDLPFF	60000	8	4.025	50.317	0.264	3	High	0.106
FIP200NTD/ATG13/ATG101	294	308	IDTKDGDLPFFNVSL	6	12	6.323	52.694	0.153	3	High	0.062
FIP200NTD/ATG13/ATG101	294	308	IDTKDGDLPFFNVSL	60	12	6.534	54.448	0.078	3	High	0.031
FIP200NTD/ATG13/ATG101	294	308	IDTKDGDLPFFNVSL	600	12	6.902	57.516	0.302	3	High	0.122
FIP200NTD/ATG13/ATG101	294	308	IDTKDGDLPFFNVSL	60000	12	6.692	55.764	0.302	3	High	0.122
FIP200NTD/ATG13/ATG101	309	323	LDWINVQDRPNDVES	6	12	2.799	23.327	0.45	3	High	0.181
FIP200NTD/ATG13/ATG101	309	323	LDWINVQDRPNDVES	60	12	4.596	38.3	0.151	3	High	0.061
FIP200NTD/ATG13/ATG101	309	323	LDWINVQDRPNDVES	600	12	5.343	44.527	0.309	3	High	0.124
FIP200NTD/ATG13/ATG101	309	323	LDWINVQDRPNDVES	60000	12	6.602	55.016	0.346	3	High	0.139
FIP200NTD/ATG13/ATG101	309	324	LDWINVQDRPNDVESL	6	13	2.657	20.44	0.133	3	High	0.053
FIP200NTD/ATG13/ATG101	309	324	LDWINVQDRPNDVESL	60	13	4.322	33.247	0.116	3	High	0.047
FIP200NTD/ATG13/ATG101	309	324	LDWINVQDRPNDVESL	600	13	5.51	42.384	0.211	3	High	0.085
FIP200NTD/ATG13/ATG101	309	324	LDWINVQDRPNDVESL	60000	13	7.163	55.102	0.309	3	High	0.124
FIP200NTD/ATG13/ATG101	309	346	LDWINVQDRPNDVESLVRKCFDSMSRLDPRIIRPFIAE	6	33	4.567	13.84	0.313	3	High	0.126
FIP200NTD/ATG13/ATG101	309	346	LDWINVQDRPNDVESLVRKCFDSMSRLDPRIIRPFIAE	60	33	9.746	29.533	1.195	3	High	0.481
FIP200NTD/ATG13/ATG101	309	346	LDWINVQDRPNDVESLVRKCFDSMSRLDPRIIRPFIAE	600	33	15.709	47.603	0.383	3	High	0.154
FIP200NTD/ATG13/ATG101	309	346	LDWINVQDRPNDVESLVRKCFDSMSRLDPRIIRPFIAE	60000	33	23.648	71.661	0.816	3	High	0.329
FIP200NTD/ATG13/ATG101	310	324	DWINVQDRPNDVESL	6	12	2.77	23.086	0.427	3	High	0.172
FIP200NTD/ATG13/ATG101	310	324	DWINVQDRPNDVESL	60	12	4.61	38.42	0.125	3	High	0.05
FIP200NTD/ATG13/ATG101	310	324	DWINVQDRPNDVESL	600	12	5.347	44.559	0.374	3	High	0.15
FIP200NTD/ATG13/ATG101	310	324	DWINVQDRPNDVESL	60000	12	6.577	54.808	0.282	3	High	0.113
FIP200NTD/ATG13/ATG101	314	324	VQDRPNDVESL	6	8	2.807	35.088	0.111	3	High	0.045
FIP200NTD/ATG13/ATG101	314	324	VQDRPNDVESL	60	8	4.3	53.746	0.195	3	High	0.079
FIP200NTD/ATG13/ATG101	314	324	VQDRPNDVESL	600	8	4.958	61.971	0.256	3	High	0.103
FIP200NTD/ATG13/ATG101	314	324	VQDRPNDVESL	60000	8	5.173	64.661	0.155	3	High	0.062
FIP200NTD/ATG13/ATG101	324	332	LVRKCFDSM	6	7	0.165	2.358	0.273	3	High	0.11
FIP200NTD/ATG13/ATG101	324	332	LVRKCFDSM	60	7	1.067	15.239	0.047	3	High	0.019
FIP200NTD/ATG13/ATG101	324	332	LVRKCFDSM	600	7	3.222	46.023	0.349	3	High	0.141
FIP200NTD/ATG13/ATG101	324	332	LVRKCFDSM	60000	7	5.048	72.111	0.278	3	High	0.112
FIP200NTD/ATG13/ATG101	324	368	LVRKCFDSMSRLDPRIIRPFIAECRQTIAKLDNQNMKAIKGLEDR	6	41	11.84	28.877	0.699	3	High	0.281
FIP200NTD/ATG13/ATG101	324	368	LVRKCFDSMSRLDPRIIRPFIAECRQTIAKLDNQNMKAIKGLEDR	60	41	17.472	42.616	1.159	3	High	0.466
FIP200NTD/ATG13/ATG101	324	368	LVRKCFDSMSRLDPRIIRPFIAECRQTIAKLDNQNMKAIKGLEDR	600	41	24.954	60.864	0.295	3	High	0.119
FIP200NTD/ATG13/ATG101	324	368	LVRKCFDSMSRLDPRIIRPFIAECRQTIAKLDNQNMKAIKGLEDR	60000	41	32.535	79.354	0.557	3	High	0.224
FIP200NTD/ATG13/ATG101	325	346	VRKCFDSMSRLDPRIIRPFIAE	6	18	1.94	10.775	0.236	3	High	0.095
FIP200NTD/ATG13/ATG101	325	346	VRKCFDSMSRLDPRIIRPFIAE	60	18	3.753	20.851	0.181	3	High	0.073
FIP200NTD/ATG13/ATG101	325	346	VRKCFDSMSRLDPRIIRPFIAE	600	18	7.015	38.973	0.169	3	High	0.068
FIP200NTD/ATG13/ATG101	325	346	VRKCFDSMSRLDPRIIRPFIAE	60000	18	12.128	67.377	0.43	3	High	0.173
FIP200NTD/ATG13/ATG101	325	347	VRKCFDSMSRLDPRIIRPFIAEC	6	19	1.784	9.391	0.091	6	High	0.087
FIP200NTD/ATG13/ATG101	325	347	VRKCFDSMSRLDPRIIRPFIAEC	60	19	3.535	18.604	0.076	6	High	0.073
FIP200NTD/ATG13/ATG101	325	347	VRKCFDSMSRLDPRIIRPFIAEC	600	19	6.442	33.906	0.092	6	High	0.088
FIP200NTD/ATG13/ATG101	325	347	VRKCFDSMSRLDPRIIRPFIAEC	60000	19	12.378	65.149	0.119	6	High	0.114
FIP200NTD/ATG13/ATG101	325	369	VRKCFDSMSRLDPRIIRPFIAECRQTIAKLDNQNMKAIKGLEDRL	6	41	11.657	28.432	0.208	9	High	0.27
FIP200NTD/ATG13/ATG101	325	369	VRKCFDSMSRLDPRIIRPFIAECRQTIAKLDNQNMKAIKGLEDRL	60	41	17.16	41.853	0.249	9	High	0.323
FIP200NTD/ATG13/ATG101	325	369	VRKCFDSMSRLDPRIIRPFIAECRQTIAKLDNQNMKAIKGLEDRL	600	41	24.557	59.894	0.102	9	High	0.132
FIP200NTD/ATG13/ATG101	325	369	VRKCFDSMSRLDPRIIRPFIAECRQTIAKLDNQNMKAIKGLEDRL	60000	41	32.257	78.676	0.157	9	High	0.205
FIP200NTD/ATG13/ATG101	333	345	SRLDPRIIRPFIA	6	9	1	11.106	0.093	6	High	0.088
FIP200NTD/ATG13/ATG101	333	345	SRLDPRIIRPFIA	60	9	1.663	18.475	0.113	6	High	0.107
FIP200NTD/ATG13/ATG101	333	345	SRLDPRIIRPFIA	600	9	2.906	32.293	0.087	6	High	0.083
FIP200NTD/ATG13/ATG101	333	345	SRLDPRIIRPFIA	60000	9	6.457	71.746	0.218	6	High	0.208
FIP200NTD/ATG13/ATG101	333	346	SRLDPRIIRPFIAE	6	10	0.975	9.752	0.034	6	High	0.033
FIP200NTD/ATG13/ATG101	333	346	SRLDPRIIRPFIAE	60	10	1.588	15.88	0.027	6	High	0.026
FIP200NTD/ATG13/ATG101	333	346	SRLDPRIIRPFIAE	600	10	3.062	30.622	0.047	6	High	0.045
FIP200NTD/ATG13/ATG101	333	346	SRLDPRIIRPFIAE	60000	10	6.936	69.362	0.037	6	High	0.036
FIP200NTD/ATG13/ATG101	333	347	SRLDPRIIRPFIAEC	6	11	0.921	8.372	0.158	3	High	0.063
FIP200NTD/ATG13/ATG101	333	347	SRLDPRIIRPFIAEC	60	11	1.57	14.272	0.054	3	High	0.022
FIP200NTD/ATG13/ATG101	333	347	SRLDPRIIRPFIAEC	600	11	3.052	27.741	0.068	3	High	0.027
FIP200NTD/ATG13/ATG101	333	347	SRLDPRIIRPFIAEC	60000	11	7.842	71.292	0.153	3	High	0.062
FIP200NTD/ATG13/ATG101	347	361	CRQTIAKLDNQNMKA	6	13	3.905	30.039	0.668	3	High	0.269
FIP200NTD/ATG13/ATG101	347	361	CRQTIAKLDNQNMKA	60	13	6.555	50.425	0.259	3	High	0.104
FIP200NTD/ATG13/ATG101	347	361	CRQTIAKLDNQNMKA	600	13	9.686	74.511	0.254	3	High	0.102
FIP200NTD/ATG13/ATG101	347	361	CRQTIAKLDNQNMKA	60000	13	10.667	82.056	0.318	3	High	0.128
FIP200NTD/ATG13/ATG101	347	369	CRQTIAKLDNQNMKAIKGLEDRL	6	21	9.25	44.048	0.264	6	High	0.251
FIP200NTD/ATG13/ATG101	347	369	CRQTIAKLDNQNMKAIKGLEDRL	60	21	12.331	58.718	0.29	6	High	0.276
FIP200NTD/ATG13/ATG101	347	369	CRQTIAKLDNQNMKAIKGLEDRL	600	21	15.424	73.45	0.177	6	High	0.168
FIP200NTD/ATG13/ATG101	347	369	CRQTIAKLDNQNMKAIKGLEDRL	60000	21	16.29	77.571	0.214	6	High	0.204
FIP200NTD/ATG13/ATG101	348	354	RQTIAKL	6	5	0.043	0.869	0.162	3	High	0.065
FIP200NTD/ATG13/ATG101	348	354	RQTIAKL	60	5	0.665	13.308	0.206	3	High	0.083
FIP200NTD/ATG13/ATG101	348	354	RQTIAKL	600	5	2.523	50.466	0.266	3	High	0.107
FIP200NTD/ATG13/ATG101	348	354	RQTIAKL	60000	5	4.289	85.787	0.151	3	High	0.061
FIP200NTD/ATG13/ATG101	348	369	RQTIAKLDNQNMKAIKGLEDRL	6	20	9.254	46.269	0.18	6	High	0.171
FIP200NTD/ATG13/ATG101	348	369	RQTIAKLDNQNMKAIKGLEDRL	60	20	12.144	60.721	0.327	6	High	0.311
FIP200NTD/ATG13/ATG101	348	369	RQTIAKLDNQNMKAIKGLEDRL	600	20	15.203	76.017	0.295	6	High	0.281
FIP200NTD/ATG13/ATG101	348	369	RQTIAKLDNQNMKAIKGLEDRL	60000	20	16.141	80.706	0.203	6	High	0.193
FIP200NTD/ATG13/ATG101	355	369	DNQNMKAIKGLEDRL	6	13	8.118	62.446	0.249	5	High	0.201
FIP200NTD/ATG13/ATG101	355	369	DNQNMKAIKGLEDRL	60	13	9.68	74.462	0.3	6	High	0.286
FIP200NTD/ATG13/ATG101	355	369	DNQNMKAIKGLEDRL	600	13	10.471	80.544	0.15	6	High	0.143
FIP200NTD/ATG13/ATG101	355	369	DNQNMKAIKGLEDRL	60000	13	10.256	78.895	0.146	6	High	0.139
FIP200NTD/ATG13/ATG101	360	369	KAIKGLEDRL	6	8	4.308	53.854	0.274	3	High	0.11
FIP200NTD/ATG13/ATG101	360	369	KAIKGLEDRL	60	8	4.608	57.597	0.127	3	High	0.051
FIP200NTD/ATG13/ATG101	360	369	KAIKGLEDRL	600	8	5.143	64.294	0.259	3	High	0.104
FIP200NTD/ATG13/ATG101	360	369	KAIKGLEDRL	60000	8	5.195	64.942	0.158	3	High	0.064
FIP200NTD/ATG13/ATG101	362	369	IKGLEDRL	6	6	2.708	45.14	0.285	3	High	0.115
FIP200NTD/ATG13/ATG101	362	369	IKGLEDRL	60	6	3.537	58.952	0.114	3	High	0.046
FIP200NTD/ATG13/ATG101	362	369	IKGLEDRL	600	6	4.111	68.512	0.165	3	High	0.066
FIP200NTD/ATG13/ATG101	362	369	IKGLEDRL	60000	6	4.109	68.487	0.188	3	High	0.076
FIP200NTD/ATG13/ATG101	376	403	IASCGRLVNEQKELAQGFLANQKRAENL	6	26	10.15	39.037	0.614	3	High	0.247
FIP200NTD/ATG13/ATG101	376	403	IASCGRLVNEQKELAQGFLANQKRAENL	60	26	12.005	46.174	0.365	3	High	0.147
FIP200NTD/ATG13/ATG101	376	403	IASCGRLVNEQKELAQGFLANQKRAENL	600	26	13.226	50.868	0.381	3	High	0.153
FIP200NTD/ATG13/ATG101	376	403	IASCGRLVNEQKELAQGFLANQKRAENL	60000	26	17.726	68.179	0.472	3	High	0.19
FIP200NTD/ATG13/ATG101	376	405	IASCGRLVNEQKELAQGFLANQKRAENLKD	6	28	11.238	40.137	0.423	3	High	0.17
FIP200NTD/ATG13/ATG101	376	405	IASCGRLVNEQKELAQGFLANQKRAENLKD	60	28	13.171	47.04	0.472	3	High	0.19
FIP200NTD/ATG13/ATG101	376	405	IASCGRLVNEQKELAQGFLANQKRAENLKD	600	28	14.507	51.812	0.569	3	High	0.229
FIP200NTD/ATG13/ATG101	376	405	IASCGRLVNEQKELAQGFLANQKRAENLKD	60000	28	19.216	68.627	0.473	3	High	0.19
FIP200NTD/ATG13/ATG101	376	409	IASCGRLVNEQKELAQGFLANQKRAENLKDASVL	6	32	14.417	45.052	0.078	3	High	0.032
FIP200NTD/ATG13/ATG101	376	409	IASCGRLVNEQKELAQGFLANQKRAENLKDASVL	60	32	16.342	51.069	0.317	3	High	0.127
FIP200NTD/ATG13/ATG101	376	409	IASCGRLVNEQKELAQGFLANQKRAENLKDASVL	600	32	17.576	54.925	0.559	3	High	0.225
FIP200NTD/ATG13/ATG101	376	409	IASCGRLVNEQKELAQGFLANQKRAENLKDASVL	60000	32	22.252	69.536	0.788	3	High	0.317
FIP200NTD/ATG13/ATG101	383	392	VNEQKELAQG	6	8	0.381	4.763	0.068	3	High	0.027
FIP200NTD/ATG13/ATG101	383	392	VNEQKELAQG	60	8	0.762	9.519	0.003	3	High	0.001
FIP200NTD/ATG13/ATG101	383	392	VNEQKELAQG	600	8	0.864	10.794	0.034	3	High	0.014
FIP200NTD/ATG13/ATG101	383	392	VNEQKELAQG	60000	8	3.45	43.122	0.069	3	High	0.028
FIP200NTD/ATG13/ATG101	383	393	VNEQKELAQGF	6	9	0.47	5.218	0.09	3	High	0.036
FIP200NTD/ATG13/ATG101	383	393	VNEQKELAQGF	60	9	1.17	12.997	0.106	3	High	0.043
FIP200NTD/ATG13/ATG101	383	393	VNEQKELAQGF	600	9	1.564	17.383	0.056	3	High	0.023
FIP200NTD/ATG13/ATG101	383	393	VNEQKELAQGF	60000	9	4.077	45.297	0.24	3	High	0.097
FIP200NTD/ATG13/ATG101	383	394	VNEQKELAQGFL	6	10	0.688	6.885	0.126	3	High	0.051
FIP200NTD/ATG13/ATG101	383	394	VNEQKELAQGFL	60	10	1.901	19.007	0.13	3	High	0.052
FIP200NTD/ATG13/ATG101	383	394	VNEQKELAQGFL	600	10	2.42	24.195	0.039	3	High	0.016
FIP200NTD/ATG13/ATG101	383	394	VNEQKELAQGFL	60000	10	4.879	48.795	0.133	3	High	0.053
FIP200NTD/ATG13/ATG101	383	402	VNEQKELAQGFLANQKRAEN	6	18	7.73	42.946	0.289	3	High	0.116
FIP200NTD/ATG13/ATG101	383	402	VNEQKELAQGFLANQKRAEN	60	18	8.993	49.961	0.094	3	High	0.038
FIP200NTD/ATG13/ATG101	383	402	VNEQKELAQGFLANQKRAEN	600	18	9.552	53.069	0.278	3	High	0.112
FIP200NTD/ATG13/ATG101	383	402	VNEQKELAQGFLANQKRAEN	60000	18	12.085	67.14	0.235	3	High	0.095
FIP200NTD/ATG13/ATG101	383	405	VNEQKELAQGFLANQKRAENLKD	6	21	10.002	47.63	0.135	6	High	0.128
FIP200NTD/ATG13/ATG101	383	405	VNEQKELAQGFLANQKRAENLKD	60	21	11.279	53.71	0.231	6	High	0.22
FIP200NTD/ATG13/ATG101	383	405	VNEQKELAQGFLANQKRAENLKD	600	21	11.789	56.136	0.248	6	High	0.236
FIP200NTD/ATG13/ATG101	383	405	VNEQKELAQGFLANQKRAENLKD	60000	21	14.623	69.633	0.173	6	High	0.164
FIP200NTD/ATG13/ATG101	383	409	VNEQKELAQGFLANQKRAENLKDASVL	6	25	13.221	52.882	0.239	3	High	0.096
FIP200NTD/ATG13/ATG101	383	409	VNEQKELAQGFLANQKRAENLKDASVL	60	25	14.798	59.191	0.042	3	High	0.017
FIP200NTD/ATG13/ATG101	383	409	VNEQKELAQGFLANQKRAENLKDASVL	600	25	15.183	60.731	0.435	3	High	0.175
FIP200NTD/ATG13/ATG101	383	409	VNEQKELAQGFLANQKRAENLKDASVL	60000	25	18.028	72.112	0.315	3	High	0.127
FIP200NTD/ATG13/ATG101	393	402	FLANQKRAEN	6	8	6.438	80.472	0.079	3	High	0.032
FIP200NTD/ATG13/ATG101	393	402	FLANQKRAEN	60	8	6.437	80.468	0.043	3	High	0.017
FIP200NTD/ATG13/ATG101	393	402	FLANQKRAEN	600	8	6.349	79.362	0.174	3	High	0.07
FIP200NTD/ATG13/ATG101	393	402	FLANQKRAEN	60000	8	6.354	79.43	0.33	3	High	0.133
FIP200NTD/ATG13/ATG101	393	405	FLANQKRAENLKD	6	11	8.026	72.967	0.281	3	High	0.113
FIP200NTD/ATG13/ATG101	393	405	FLANQKRAENLKD	60	11	8.024	72.946	0.025	3	High	0.01
FIP200NTD/ATG13/ATG101	393	405	FLANQKRAENLKD	600	11	7.961	72.368	0.449	3	High	0.181
FIP200NTD/ATG13/ATG101	393	405	FLANQKRAENLKD	60000	11	8.191	74.46	0.221	3	High	0.089
FIP200NTD/ATG13/ATG101	394	403	LANQKRAENL	6	8	6.561	82.008	0.125	3	High	0.05
FIP200NTD/ATG13/ATG101	394	403	LANQKRAENL	60	8	6.487	81.089	0.041	3	High	0.016
FIP200NTD/ATG13/ATG101	394	403	LANQKRAENL	600	8	6.484	81.047	0.264	3	High	0.106
FIP200NTD/ATG13/ATG101	394	403	LANQKRAENL	60000	8	6.426	80.326	0.217	3	High	0.088
FIP200NTD/ATG13/ATG101	394	405	LANQKRAENLKD	6	10	7.378	73.783	0.303	6	High	0.288
FIP200NTD/ATG13/ATG101	394	405	LANQKRAENLKD	60	10	7.326	73.259	0.275	6	High	0.262
FIP200NTD/ATG13/ATG101	394	405	LANQKRAENLKD	600	10	7.285	72.846	0.369	6	High	0.351
FIP200NTD/ATG13/ATG101	394	405	LANQKRAENLKD	60000	10	7.479	74.794	0.305	6	High	0.29
FIP200NTD/ATG13/ATG101	413	420	CLSHANQL	6	6	3.014	50.23	0.168	3	High	0.068
FIP200NTD/ATG13/ATG101	413	420	CLSHANQL	60	6	3.45	57.502	0.123	3	High	0.05
FIP200NTD/ATG13/ATG101	413	420	CLSHANQL	600	6	3.884	64.736	0.229	3	High	0.092
FIP200NTD/ATG13/ATG101	413	420	CLSHANQL	60000	6	3.952	65.871	0.129	3	High	0.052
FIP200NTD/ATG13/ATG101	413	421	CLSHANQLM	6	7	2.934	41.909	0.111	3	High	0.045
FIP200NTD/ATG13/ATG101	413	421	CLSHANQLM	60	7	3.485	49.784	0.066	3	High	0.027
FIP200NTD/ATG13/ATG101	413	421	CLSHANQLM	600	7	4.485	64.07	0.265	3	High	0.107
FIP200NTD/ATG13/ATG101	413	421	CLSHANQLM	60000	7	4.604	65.767	0.1	3	High	0.04
FIP200NTD/ATG13/ATG101	414	420	LSHANQL	6	5	2.267	45.339	0.147	3	High	0.059
FIP200NTD/ATG13/ATG101	414	420	LSHANQL	60	5	2.635	52.701	0.342	3	High	0.138
FIP200NTD/ATG13/ATG101	414	420	LSHANQL	600	5	3.124	62.473	0.127	3	High	0.051
FIP200NTD/ATG13/ATG101	414	420	LSHANQL	60000	5	3.167	63.334	0.152	3	High	0.061
FIP200NTD/ATG13/ATG101	421	448	MIMLQNHRKLLDIKQKCTTAKQELANNL	6	26	0.435	1.673	0.297	3	High	0.119
FIP200NTD/ATG13/ATG101	421	448	MIMLQNHRKLLDIKQKCTTAKQELANNL	60	26	2.277	8.757	0.057	3	High	0.023
FIP200NTD/ATG13/ATG101	421	448	MIMLQNHRKLLDIKQKCTTAKQELANNL	600	26	5.834	22.439	0.149	3	High	0.06
FIP200NTD/ATG13/ATG101	421	448	MIMLQNHRKLLDIKQKCTTAKQELANNL	60000	26	12.689	48.804	1.103	3	High	0.444
FIP200NTD/ATG13/ATG101	422	432	IMLQNHRKLLD	6	9	0.064	0.715	0.039	6	High	0.037
FIP200NTD/ATG13/ATG101	422	432	IMLQNHRKLLD	60	9	0.075	0.835	0.051	6	High	0.048
FIP200NTD/ATG13/ATG101	422	432	IMLQNHRKLLD	600	9	0.196	2.173	0.036	6	High	0.034
FIP200NTD/ATG13/ATG101	422	432	IMLQNHRKLLD	60000	9	1.753	19.475	0.049	6	High	0.047
FIP200NTD/ATG13/ATG101	422	439	IMLQNHRKLLDIKQKCTT	6	16	0.174	1.085	0.099	3	High	0.04
FIP200NTD/ATG13/ATG101	422	439	IMLQNHRKLLDIKQKCTT	60	16	1.065	6.654	0.08	3	High	0.032
FIP200NTD/ATG13/ATG101	422	439	IMLQNHRKLLDIKQKCTT	600	16	2.538	15.865	0.2	3	High	0.08
FIP200NTD/ATG13/ATG101	422	439	IMLQNHRKLLDIKQKCTT	60000	16	5.47	34.185	0.302	3	High	0.122
FIP200NTD/ATG13/ATG101	422	448	IMLQNHRKLLDIKQKCTTAKQELANNL	6	25	0.557	2.226	0.022	6	High	0.021
FIP200NTD/ATG13/ATG101	422	448	IMLQNHRKLLDIKQKCTTAKQELANNL	60	25	2.378	9.514	0.128	6	High	0.122
FIP200NTD/ATG13/ATG101	422	448	IMLQNHRKLLDIKQKCTTAKQELANNL	600	25	5.968	23.871	0.068	6	High	0.065
FIP200NTD/ATG13/ATG101	422	448	IMLQNHRKLLDIKQKCTTAKQELANNL	60000	25	12.568	50.272	0.101	6	High	0.097
FIP200NTD/ATG13/ATG101	422	457	IMLQNHRKLLDIKQKCTTAKQELANNLHVRLKWCCF	6	34	0.386	1.135	0.26	3	High	0.104
FIP200NTD/ATG13/ATG101	422	457	IMLQNHRKLLDIKQKCTTAKQELANNLHVRLKWCCF	60	34	2.168	6.377	0.321	3	High	0.129
FIP200NTD/ATG13/ATG101	422	457	IMLQNHRKLLDIKQKCTTAKQELANNLHVRLKWCCF	600	34	6.142	18.065	0.402	3	High	0.162
FIP200NTD/ATG13/ATG101	422	457	IMLQNHRKLLDIKQKCTTAKQELANNLHVRLKWCCF	60000	34	16.422	48.3	0.519	3	High	0.209
FIP200NTD/ATG13/ATG101	424	432	LQNHRKLLD	6	7	0.089	1.268	0.048	3	High	0.019
FIP200NTD/ATG13/ATG101	424	432	LQNHRKLLD	60	7	0.166	2.372	0.05	3	High	0.02
FIP200NTD/ATG13/ATG101	424	432	LQNHRKLLD	600	7	0.222	3.17	0.027	3	High	0.011
FIP200NTD/ATG13/ATG101	424	432	LQNHRKLLD	60000	7	1.04	14.855	0.107	3	High	0.043
FIP200NTD/ATG13/ATG101	424	448	LQNHRKLLDIKQKCTTAKQELANNL	6	23	0.488	2.122	0.086	6	High	0.082
FIP200NTD/ATG13/ATG101	424	448	LQNHRKLLDIKQKCTTAKQELANNL	60	23	2.303	10.012	0.123	6	High	0.118
FIP200NTD/ATG13/ATG101	424	448	LQNHRKLLDIKQKCTTAKQELANNL	600	23	5.744	24.975	0.117	6	High	0.111
FIP200NTD/ATG13/ATG101	424	448	LQNHRKLLDIKQKCTTAKQELANNL	60000	23	11.694	50.845	0.169	6	High	0.161
FIP200NTD/ATG13/ATG101	424	457	LQNHRKLLDIKQKCTTAKQELANNLHVRLKWCCF	6	32	0.461	1.44	0.074	3	High	0.03
FIP200NTD/ATG13/ATG101	424	457	LQNHRKLLDIKQKCTTAKQELANNLHVRLKWCCF	60	32	2.423	7.571	0.382	3	High	0.154
FIP200NTD/ATG13/ATG101	424	457	LQNHRKLLDIKQKCTTAKQELANNLHVRLKWCCF	600	32	5.973	18.665	0.332	3	High	0.134
FIP200NTD/ATG13/ATG101	424	457	LQNHRKLLDIKQKCTTAKQELANNLHVRLKWCCF	60000	32	15.957	49.867	0.306	3	High	0.123
FIP200NTD/ATG13/ATG101	433	448	IKQKCTTAKQELANNL	6	14	0.424	3.032	0.081	6	High	0.077
FIP200NTD/ATG13/ATG101	433	448	IKQKCTTAKQELANNL	60	14	2.004	14.313	0.131	6	High	0.125
FIP200NTD/ATG13/ATG101	433	448	IKQKCTTAKQELANNL	600	14	4.837	34.55	0.21	6	High	0.2
FIP200NTD/ATG13/ATG101	433	448	IKQKCTTAKQELANNL	60000	14	9.679	69.139	0.172	6	High	0.164
FIP200NTD/ATG13/ATG101	449	456	HVRLKWCC	6	6	0.045	0.749	0.11	4	High	0.069
FIP200NTD/ATG13/ATG101	449	456	HVRLKWCC	60	6	0.016	0.267	0.009	6	High	0.008
FIP200NTD/ATG13/ATG101	449	456	HVRLKWCC	600	6	0.098	1.627	0.043	6	High	0.041
FIP200NTD/ATG13/ATG101	449	456	HVRLKWCC	60000	6	1.98	32.994	0.036	6	High	0.034
FIP200NTD/ATG13/ATG101	449	457	HVRLKWCCF	6	7	-0.016	-0.234	0.034	6	High	0.032
FIP200NTD/ATG13/ATG101	449	457	HVRLKWCCF	60	7	0.014	0.198	0.033	6	High	0.031
FIP200NTD/ATG13/ATG101	449	457	HVRLKWCCF	600	7	0.144	2.052	0.019	6	High	0.018
FIP200NTD/ATG13/ATG101	449	457	HVRLKWCCF	60000	7	2.512	35.887	0.075	6	High	0.071
FIP200NTD/ATG13/ATG101	457	469	FVMLHADQDGEKL	6	11	0.116	1.053	0.042	6	High	0.04
FIP200NTD/ATG13/ATG101	457	469	FVMLHADQDGEKL	60	11	0.707	6.427	0.038	6	High	0.036
FIP200NTD/ATG13/ATG101	457	469	FVMLHADQDGEKL	600	11	2.259	20.536	0.12	6	High	0.115
FIP200NTD/ATG13/ATG101	457	469	FVMLHADQDGEKL	60000	11	4.964	45.125	0.198	5	High	0.16
FIP200NTD/ATG13/ATG101	457	472	FVMLHADQDGEKLQAL	6	14	0.136	0.975	0.04	6	High	0.038
FIP200NTD/ATG13/ATG101	457	472	FVMLHADQDGEKLQAL	60	14	0.693	4.949	0.062	6	High	0.059
FIP200NTD/ATG13/ATG101	457	472	FVMLHADQDGEKLQAL	600	14	2.464	17.6	0.047	6	High	0.044
FIP200NTD/ATG13/ATG101	457	472	FVMLHADQDGEKLQAL	60000	14	6.17	44.07	0.11	6	High	0.104
FIP200NTD/ATG13/ATG101	458	472	VMLHADQDGEKLQAL	6	13	0.122	0.938	0.055	6	High	0.052
FIP200NTD/ATG13/ATG101	458	472	VMLHADQDGEKLQAL	60	13	0.675	5.189	0.043	6	High	0.041
FIP200NTD/ATG13/ATG101	458	472	VMLHADQDGEKLQAL	600	13	2.338	17.984	0.058	6	High	0.055
FIP200NTD/ATG13/ATG101	458	472	VMLHADQDGEKLQAL	60000	13	6.018	46.295	0.112	6	High	0.107
FIP200NTD/ATG13/ATG101	461	469	HADQDGEKL	6	7	0.121	1.735	0.075	3	High	0.03
FIP200NTD/ATG13/ATG101	461	469	HADQDGEKL	60	7	0.571	8.161	0.007	3	High	0.003
FIP200NTD/ATG13/ATG101	461	469	HADQDGEKL	600	7	1.799	25.695	0.037	3	High	0.015
FIP200NTD/ATG13/ATG101	461	469	HADQDGEKL	60000	7	3.295	47.065	0.094	3	High	0.038
FIP200NTD/ATG13/ATG101	480	487	LERVKIVE	6	6	0.754	12.566	0.158	3	High	0.063
FIP200NTD/ATG13/ATG101	480	487	LERVKIVE	60	6	1.773	29.551	0.095	3	High	0.038
FIP200NTD/ATG13/ATG101	480	487	LERVKIVE	600	6	2.207	36.777	0.028	3	High	0.011
FIP200NTD/ATG13/ATG101	480	487	LERVKIVE	60000	6	4.562	76.037	0.128	3	High	0.051
FIP200NTD/ATG13/ATG101	480	488	LERVKIVEA	6	7	0.802	11.453	0.242	3	High	0.098
FIP200NTD/ATG13/ATG101	480	488	LERVKIVEA	60	7	2.129	30.419	0.105	3	High	0.042
FIP200NTD/ATG13/ATG101	480	488	LERVKIVEA	600	7	2.916	41.656	0.038	3	High	0.015
FIP200NTD/ATG13/ATG101	480	488	LERVKIVEA	60000	7	5.245	74.935	0.052	3	High	0.021
FIP200NTD/ATG13/ATG101	480	489	LERVKIVEAL	6	8	0.847	10.588	0.182	3	High	0.073
FIP200NTD/ATG13/ATG101	480	489	LERVKIVEAL	60	8	2.219	27.733	0.065	3	High	0.026
FIP200NTD/ATG13/ATG101	480	489	LERVKIVEAL	600	8	3.13	39.13	0.022	3	High	0.009
FIP200NTD/ATG13/ATG101	480	489	LERVKIVEAL	60000	8	5.903	73.784	0.099	3	High	0.04
FIP200NTD/ATG13/ATG101	480	495	LERVKIVEALSTVPQM	6	13	1.818	13.984	0.069	6	High	0.066
FIP200NTD/ATG13/ATG101	480	495	LERVKIVEALSTVPQM	60	13	3.764	28.951	0.069	6	High	0.066
FIP200NTD/ATG13/ATG101	480	495	LERVKIVEALSTVPQM	600	13	5.835	44.882	0.103	6	High	0.099
FIP200NTD/ATG13/ATG101	480	495	LERVKIVEALSTVPQM	60000	13	9.539	73.377	0.133	6	High	0.126
FIP200NTD/ATG13/ATG101	503	515	VVRRKMFIKHYRE	6	11	0.36	3.271	0.068	6	High	0.064
FIP200NTD/ATG13/ATG101	503	515	VVRRKMFIKHYRE	60	11	0.971	8.828	0.035	6	High	0.033
FIP200NTD/ATG13/ATG101	503	515	VVRRKMFIKHYRE	600	11	1.968	17.888	0.045	6	High	0.043
FIP200NTD/ATG13/ATG101	503	515	VVRRKMFIKHYRE	60000	11	4.39	39.908	0.239	6	High	0.228
FIP200NTD/ATG13/ATG101	503	520	VVRRKMFIKHYREWAGAL	6	16	0.659	4.118	0.057	9	High	0.074
FIP200NTD/ATG13/ATG101	503	520	VVRRKMFIKHYREWAGAL	60	16	1.664	10.401	0.036	9	High	0.047
FIP200NTD/ATG13/ATG101	503	520	VVRRKMFIKHYREWAGAL	600	16	3.451	21.571	0.038	9	High	0.049
FIP200NTD/ATG13/ATG101	503	520	VVRRKMFIKHYREWAGAL	60000	16	7.564	47.275	0.065	9	High	0.085
FIP200NTD/ATG13/ATG101	521	529	VKDGKRLYE	6	7	0.164	2.338	0.051	3	High	0.02
FIP200NTD/ATG13/ATG101	521	529	VKDGKRLYE	60	7	0.312	4.461	0.041	3	High	0.016
FIP200NTD/ATG13/ATG101	521	529	VKDGKRLYE	600	7	0.649	9.265	0.05	3	High	0.02
FIP200NTD/ATG13/ATG101	521	529	VKDGKRLYE	60000	7	2.615	37.359	0.299	3	High	0.12
FIP200NTD/ATG13/ATG101	521	531	VKDGKRLYEAE	6	9	0.244	2.711	0.051	3	High	0.02
FIP200NTD/ATG13/ATG101	521	531	VKDGKRLYEAE	60	9	0.422	4.691	0.026	3	High	0.01
FIP200NTD/ATG13/ATG101	521	531	VKDGKRLYEAE	600	9	1.128	12.529	0.049	3	High	0.02
FIP200NTD/ATG13/ATG101	521	531	VKDGKRLYEAE	60000	9	4.186	46.513	0.204	3	High	0.082
FIP200NTD/ATG13/ATG101	521	538	VKDGKRLYEAEKSKRESF	6	16	0.801	5.004	0.202	3	High	0.081
FIP200NTD/ATG13/ATG101	521	538	VKDGKRLYEAEKSKRESF	60	16	1.555	9.719	0.044	3	High	0.018
FIP200NTD/ATG13/ATG101	521	538	VKDGKRLYEAEKSKRESF	600	16	3.371	21.07	0.149	3	High	0.06
FIP200NTD/ATG13/ATG101	521	538	VKDGKRLYEAEKSKRESF	60000	16	7.956	49.725	0.647	3	High	0.26
FIP200NTD/ATG13/ATG101	521	541	VKDGKRLYEAEKSKRESFGKL	6	19	0.979	5.151	0.049	12	High	0.077
FIP200NTD/ATG13/ATG101	521	541	VKDGKRLYEAEKSKRESFGKL	60	19	2.089	10.995	0.063	12	High	0.099
FIP200NTD/ATG13/ATG101	521	541	VKDGKRLYEAEKSKRESFGKL	600	19	4.381	23.059	0.096	12	High	0.151
FIP200NTD/ATG13/ATG101	521	541	VKDGKRLYEAEKSKRESFGKL	60000	19	10.046	52.873	0.229	11	High	0.341
FIP200NTD/ATG13/ATG101	528	541	YEAEKSKRESFGKL	6	12	0.718	5.983	0.276	3	High	0.111
FIP200NTD/ATG13/ATG101	528	541	YEAEKSKRESFGKL	60	12	1.729	14.409	0.118	3	High	0.047
FIP200NTD/ATG13/ATG101	528	541	YEAEKSKRESFGKL	600	12	3.732	31.099	0.186	3	High	0.075
FIP200NTD/ATG13/ATG101	528	541	YEAEKSKRESFGKL	60000	12	6.673	55.606	0.253	3	High	0.102
FIP200NTD/ATG13/ATG101	532	541	KSKRESFGKL	6	8	0.518	6.479	0.315	3	High	0.127
FIP200NTD/ATG13/ATG101	532	541	KSKRESFGKL	60	8	1.553	19.409	0.333	3	High	0.134
FIP200NTD/ATG13/ATG101	532	541	KSKRESFGKL	600	8	2.776	34.704	0.262	3	High	0.105
FIP200NTD/ATG13/ATG101	532	541	KSKRESFGKL	60000	8	3.98	49.747		1	High	0
FIP200NTD/ATG13/ATG101	542	551	FRKSFLRNRL	6	8	4.634	57.928	0.444	3	High	0.179
FIP200NTD/ATG13/ATG101	542	551	FRKSFLRNRL	60	8	5.954	74.426	0.017	3	High	0.007
FIP200NTD/ATG13/ATG101	542	551	FRKSFLRNRL	600	8	6.236	77.945	0.203	3	High	0.082
FIP200NTD/ATG13/ATG101	542	551	FRKSFLRNRL	60000	8	6.227	77.842	0.133	3	High	0.053
FIP200NTD/ATG13/ATG101	552	562	FRGLDSWPPSF	6	7	4.003	57.186	0.216	3	High	0.087
FIP200NTD/ATG13/ATG101	552	562	FRGLDSWPPSF	60	7	4.373	62.467	0.046	3	High	0.018
FIP200NTD/ATG13/ATG101	552	562	FRGLDSWPPSF	600	7	4.52	64.576	0.244	3	High	0.098
FIP200NTD/ATG13/ATG101	552	562	FRGLDSWPPSF	60000	7	4.109	58.697	0.139	3	High	0.056
FIP200NTD/ATG13/ATG101	563	574	CTQKPRKFDCEL	6	9	5.629	62.548	0.092	3	High	0.037
FIP200NTD/ATG13/ATG101	563	574	CTQKPRKFDCEL	60	9	6.196	68.845	0.041	3	High	0.016
FIP200NTD/ATG13/ATG101	563	574	CTQKPRKFDCEL	600	9	6.137	68.187	0.306	3	High	0.123
FIP200NTD/ATG13/ATG101	563	574	CTQKPRKFDCEL	60000	9	6.035	67.057	0.347	3	High	0.14
FIP200NTD/ATG13/ATG101	575	583	PDISLKDLQ	6	7	2.155	30.791	0.179	3	High	0.072
FIP200NTD/ATG13/ATG101	575	583	PDISLKDLQ	60	7	2.969	42.413	0.021	3	High	0.008
FIP200NTD/ATG13/ATG101	575	583	PDISLKDLQ	600	7	4.322	61.741	0.165	3	High	0.066
FIP200NTD/ATG13/ATG101	575	583	PDISLKDLQ	60000	7	5.179	73.983	0.135	3	High	0.054
FIP200NTD/ATG13/ATG101	575	584	PDISLKDLQF	6	8	2.321	29.013	0.012	3	High	0.005
FIP200NTD/ATG13/ATG101	575	584	PDISLKDLQF	60	8	3.649	45.608	0.165	3	High	0.066
FIP200NTD/ATG13/ATG101	575	584	PDISLKDLQF	600	8	5.135	64.184	0.233	3	High	0.094
FIP200NTD/ATG13/ATG101	575	584	PDISLKDLQF	60000	8	5.864	73.306	0.243	3	High	0.098
FIP200NTD/ATG13/ATG101	584	599	FLQSFCPSEVQPFLRV	6	12	3.784	31.536	0.448	3	High	0.181
FIP200NTD/ATG13/ATG101	584	599	FLQSFCPSEVQPFLRV	60	12	7.904	65.864	0.176	3	High	0.071
FIP200NTD/ATG13/ATG101	584	599	FLQSFCPSEVQPFLRV	600	12	9.447	78.729	0.238	3	High	0.096
FIP200NTD/ATG13/ATG101	584	599	FLQSFCPSEVQPFLRV	60000	12	9.215	76.789	0.193	3	High	0.078
FIP200NTD/ATG13/ATG101	584	602	FLQSFCPSEVQPFLRVPLL	6	14	5.422	38.732	0.386	3	High	0.155
FIP200NTD/ATG13/ATG101	584	602	FLQSFCPSEVQPFLRVPLL	60	14	9.405	67.18	0.323	3	High	0.13
FIP200NTD/ATG13/ATG101	584	602	FLQSFCPSEVQPFLRVPLL	600	14	10.892	77.797	0.227	3	High	0.091
FIP200NTD/ATG13/ATG101	584	602	FLQSFCPSEVQPFLRVPLL	60000	14	10.681	76.29	0.338	3	High	0.136
FIP200NTD/ATG13/ATG101	585	599	LQSFCPSEVQPFLRV	6	11	3.731	33.92	0.441	3	High	0.177
FIP200NTD/ATG13/ATG101	585	599	LQSFCPSEVQPFLRV	60	11	7.852	71.386	0.086	3	High	0.035
FIP200NTD/ATG13/ATG101	585	599	LQSFCPSEVQPFLRV	600	11	8.937	81.245	0.285	3	High	0.115
FIP200NTD/ATG13/ATG101	585	599	LQSFCPSEVQPFLRV	60000	11	8.668	78.803	0.258	3	High	0.104
FIP200NTD/ATG13/ATG101	585	602	LQSFCPSEVQPFLRVPLL	6	13	5.504	42.338	0.386	3	High	0.156
FIP200NTD/ATG13/ATG101	585	602	LQSFCPSEVQPFLRVPLL	60	13	9.357	71.98	0.372	3	High	0.15
FIP200NTD/ATG13/ATG101	585	602	LQSFCPSEVQPFLRVPLL	600	13	10.449	80.373	0.29	3	High	0.117
FIP200NTD/ATG13/ATG101	585	602	LQSFCPSEVQPFLRVPLL	60000	13	9.963	76.639	0.293	3	High	0.118
FIP200NTD/ATG13/ATG101	585	603	LQSFCPSEVQPFLRVPLLC	6	14	6.385	45.611	0.371	3	High	0.149
FIP200NTD/ATG13/ATG101	585	603	LQSFCPSEVQPFLRVPLLC	60	14	10.061	71.866	0.367	3	High	0.148
FIP200NTD/ATG13/ATG101	585	603	LQSFCPSEVQPFLRVPLLC	600	14	11.169	79.778	0.478	3	High	0.192
FIP200NTD/ATG13/ATG101	585	603	LQSFCPSEVQPFLRVPLLC	60000	14	10.715	76.535	0.306	3	High	0.123
FIP200NTD/ATG13/ATG101	585	604	LQSFCPSEVQPFLRVPLLCD	6	15	5.77	38.467	0.065	3	High	0.026
FIP200NTD/ATG13/ATG101	585	604	LQSFCPSEVQPFLRVPLLCD	60	15	8.547	56.979	0.542	3	High	0.218
FIP200NTD/ATG13/ATG101	585	604	LQSFCPSEVQPFLRVPLLCD	600	15	9.598	63.987	0.646	3	High	0.26
FIP200NTD/ATG13/ATG101	585	604	LQSFCPSEVQPFLRVPLLCD	60000	15	9.916	66.106	0.643	3	High	0.259
FIP200NTD/ATG13/ATG101	588	603	FCPSEVQPFLRVPLLC	6	11	5.805	52.773	0.127	3	High	0.051
FIP200NTD/ATG13/ATG101	588	603	FCPSEVQPFLRVPLLC	60	11	8.289	75.357	0.221	3	High	0.089
FIP200NTD/ATG13/ATG101	588	603	FCPSEVQPFLRVPLLC	600	11	8.928	81.16	0.257	3	High	0.103
FIP200NTD/ATG13/ATG101	588	603	FCPSEVQPFLRVPLLC	60000	11	8.665	78.77	0.26	3	High	0.105
FIP200NTD/ATG13/ATG101	590	602	PSEVQPFLRVPLL	6	9	4.086	45.405	0.281	3	High	0.113
FIP200NTD/ATG13/ATG101	590	602	PSEVQPFLRVPLL	60	9	6.718	74.645	0.279	3	High	0.112
FIP200NTD/ATG13/ATG101	590	602	PSEVQPFLRVPLL	600	9	7.324	81.373	0.252	3	High	0.102
FIP200NTD/ATG13/ATG101	590	602	PSEVQPFLRVPLL	60000	9	7.065	78.497	0.098	3	High	0.04
FIP200NTD/ATG13/ATG101	590	603	PSEVQPFLRVPLLC	6	10	4.963	49.626	0.302	3	High	0.122
FIP200NTD/ATG13/ATG101	590	603	PSEVQPFLRVPLLC	60	10	7.453	74.534	0.18	3	High	0.072
FIP200NTD/ATG13/ATG101	590	603	PSEVQPFLRVPLLC	600	10	8.124	81.243	0.185	3	High	0.075
FIP200NTD/ATG13/ATG101	590	603	PSEVQPFLRVPLLC	60000	10	7.746	77.457	0.214	3	High	0.086
FIP200NTD/ATG13/ATG101	593	602	VQPFLRVPLL	6	6	3.359	55.977	0.152	3	High	0.061
FIP200NTD/ATG13/ATG101	593	602	VQPFLRVPLL	60	6	5.077	84.616	0.179	3	High	0.072
FIP200NTD/ATG13/ATG101	593	602	VQPFLRVPLL	600	6	5.446	90.76	0.15	3	High	0.06
FIP200NTD/ATG13/ATG101	593	602	VQPFLRVPLL	60000	6	5.132	85.528	0.097	3	High	0.039
FIP200NTD/ATG13/ATG101	595	602	PFLRVPLL	6	5	3.077	61.538	0.358	3	High	0.144
FIP200NTD/ATG13/ATG101	595	602	PFLRVPLL	60	5	4.131	82.627	0.036	3	High	0.015
FIP200NTD/ATG13/ATG101	595	602	PFLRVPLL	600	5	4.326	86.528	0.141	3	High	0.057
FIP200NTD/ATG13/ATG101	595	602	PFLRVPLL	60000	5	4.047	80.949	0.134	3	High	0.054
FIP200NTD/ATG13/ATG101	603	615	CDFEPLHQHVLAL	6	10	5.892	58.917	0.237	3	High	0.095
FIP200NTD/ATG13/ATG101	603	615	CDFEPLHQHVLAL	60	10	6.089	60.886	0.096	3	High	0.038
FIP200NTD/ATG13/ATG101	603	615	CDFEPLHQHVLAL	600	10	5.957	59.569	0.389	3	High	0.157
FIP200NTD/ATG13/ATG101	603	615	CDFEPLHQHVLAL	60000	10	5.831	58.313	0.251	3	High	0.101
FIP200NTD/ATG13/ATG101	603	627	CDFEPLHQHVLALHNLVKAAQSLDE	6	22	14.394	65.426	0.378	3	High	0.152
FIP200NTD/ATG13/ATG101	603	627	CDFEPLHQHVLALHNLVKAAQSLDE	60	22	14.516	65.98	0.045	3	High	0.018
FIP200NTD/ATG13/ATG101	603	627	CDFEPLHQHVLALHNLVKAAQSLDE	600	22	14.547	66.124	0.521	3	High	0.21
FIP200NTD/ATG13/ATG101	603	627	CDFEPLHQHVLALHNLVKAAQSLDE	60000	22	14.845	67.478	0.67	3	High	0.27
FIP200NTD/ATG13/ATG101	603	635	CDFEPLHQHVLALHNLVKAAQSLDEMSQTITDL	6	30	21.063	70.211	0.508	3	High	0.204
FIP200NTD/ATG13/ATG101	603	635	CDFEPLHQHVLALHNLVKAAQSLDEMSQTITDL	60	30	21.019	70.064	0.272	3	High	0.11
FIP200NTD/ATG13/ATG101	603	635	CDFEPLHQHVLALHNLVKAAQSLDEMSQTITDL	600	30	20.984	69.946	0.744	3	High	0.299
FIP200NTD/ATG13/ATG101	603	635	CDFEPLHQHVLALHNLVKAAQSLDEMSQTITDL	60000	30	20.957	69.857	0.758	3	High	0.305
FIP200NTD/ATG13/ATG101	604	627	DFEPLHQHVLALHNLVKAAQSLDE	6	21	13.864	66.02	0.426	3	High	0.172
FIP200NTD/ATG13/ATG101	604	627	DFEPLHQHVLALHNLVKAAQSLDE	60	21	13.794	65.688	0.205	3	High	0.083
FIP200NTD/ATG13/ATG101	604	627	DFEPLHQHVLALHNLVKAAQSLDE	600	21	13.811	65.765	0.405	3	High	0.163
FIP200NTD/ATG13/ATG101	604	627	DFEPLHQHVLALHNLVKAAQSLDE	60000	21	13.393	63.775	0.712	3	High	0.287
FIP200NTD/ATG13/ATG101	605	615	FEPLHQHVLAL	6	8	4.765	59.561	0.15	3	High	0.06
FIP200NTD/ATG13/ATG101	605	615	FEPLHQHVLAL	60	8	4.878	60.98	0.081	3	High	0.033
FIP200NTD/ATG13/ATG101	605	615	FEPLHQHVLAL	600	8	4.825	60.31	0.244	3	High	0.098
FIP200NTD/ATG13/ATG101	605	615	FEPLHQHVLAL	60000	8	4.758	59.472	0.223	3	High	0.09
FIP200NTD/ATG13/ATG101	606	615	EPLHQHVLAL	6	8	4.475	55.937	0.098	3	High	0.04
FIP200NTD/ATG13/ATG101	606	615	EPLHQHVLAL	60	8	4.62	57.748	0.037	3	High	0.015
FIP200NTD/ATG13/ATG101	606	615	EPLHQHVLAL	600	8	4.56	56.994	0.161	3	High	0.065
FIP200NTD/ATG13/ATG101	606	615	EPLHQHVLAL	60000	8	4.459	55.732	0.337	3	High	0.136
FIP200NTD/ATG13/ATG101	616	625	HNLVKAAQSL	6	8	6.824	85.304	0.083	3	High	0.033
FIP200NTD/ATG13/ATG101	616	625	HNLVKAAQSL	60	8	6.87	85.872	0.015	3	High	0.006
FIP200NTD/ATG13/ATG101	616	625	HNLVKAAQSL	600	8	6.847	85.588	0.114	3	High	0.046
FIP200NTD/ATG13/ATG101	616	625	HNLVKAAQSL	60000	8	6.842	85.529	0.104	3	High	0.042
FIP200NTD/ATG13/ATG101	616	627	HNLVKAAQSLDE	6	10	7.793	77.926	0.124	3	High	0.05
FIP200NTD/ATG13/ATG101	616	627	HNLVKAAQSLDE	60	10	7.828	78.28	0.003	3	High	0.001
FIP200NTD/ATG13/ATG101	616	627	HNLVKAAQSLDE	600	10	7.787	77.874	0.146	3	High	0.059
FIP200NTD/ATG13/ATG101	616	627	HNLVKAAQSLDE	60000	10	7.812	78.121	0.142	3	High	0.057
FIP200NTD/ATG13/ATG101	626	635	DEMSQTITDL	6	8	6.085	76.059	0.443	3	High	0.178
FIP200NTD/ATG13/ATG101	626	635	DEMSQTITDL	60	8	5.876	73.452	0.352	3	High	0.142
FIP200NTD/ATG13/ATG101	626	635	DEMSQTITDL	600	8	5.913	73.909	0.28	3	High	0.113
FIP200NTD/ATG13/ATG101	626	635	DEMSQTITDL	60000	8	5.681	71.011	0.176	3	High	0.071
FIP200NTD	7	16	LVNTGTTLTF	6	8	2.254	28.179	0.11	3	High	0.044
FIP200NTD	7	16	LVNTGTTLTF	60	8	3.105	38.815	0.072	4	High	0.045
FIP200NTD	7	16	LVNTGTTLTF	600	8	4.107	51.342	0.121	4	High	0.076
FIP200NTD	7	16	LVNTGTTLTF	60000	8	4.812	60.155	0.106	3	High	0.043
FIP200NTD	20	45	LTVQTVADLKHAIQSKYKIAIQHQVL	6	24	3.882	16.176	0.08	6	High	0.077
FIP200NTD	20	45	LTVQTVADLKHAIQSKYKIAIQHQVL	60	24	7.775	32.394	0.145	8	High	0.174
FIP200NTD	20	45	LTVQTVADLKHAIQSKYKIAIQHQVL	600	24	11.126	46.36	0.367	8	High	0.439
FIP200NTD	20	45	LTVQTVADLKHAIQSKYKIAIQHQVL	60000	24	16.601	69.17	0.533	6	High	0.508
FIP200NTD	21	45	TVQTVADLKHAIQSKYKIAIQHQVL	6	23	2.699	11.737	0.05	12	High	0.079
FIP200NTD	21	45	TVQTVADLKHAIQSKYKIAIQHQVL	60	23	6.491	28.224	0.122	16	High	0.228
FIP200NTD	21	45	TVQTVADLKHAIQSKYKIAIQHQVL	600	23	9.745	42.371	0.274	16	High	0.514
FIP200NTD	21	45	TVQTVADLKHAIQSKYKIAIQHQVL	60000	23	15.214	66.149	0.276	12	High	0.434
FIP200NTD	25	45	VADLKHAIQSKYKIAIQHQVL	6	19	2.296	12.082	0.328	3	High	0.132
FIP200NTD	25	45	VADLKHAIQSKYKIAIQHQVL	60	19	4.909	25.836	0.252	4	High	0.158
FIP200NTD	25	45	VADLKHAIQSKYKIAIQHQVL	600	19	6.806	35.822	0.356	3	High	0.143
FIP200NTD	25	45	VADLKHAIQSKYKIAIQHQVL	60000	19	10.878	57.252	0.227	3	High	0.091
FIP200NTD	28	45	LKHAIQSKYKIAIQHQVL	6	16	1.857	11.608	0.287	3	High	0.115
FIP200NTD	28	45	LKHAIQSKYKIAIQHQVL	60	16	4.508	28.173	0.228	4	High	0.143
FIP200NTD	28	45	LKHAIQSKYKIAIQHQVL	600	16	6.309	39.429	0.455	4	High	0.286
FIP200NTD	28	45	LKHAIQSKYKIAIQHQVL	60000	16	9.451	59.067	0.3	3	High	0.121
FIP200NTD	54	73	AADRRVCTYSAGTDTNPIFL	6	17	6.188	36.398	0.337	3	High	0.136
FIP200NTD	54	73	AADRRVCTYSAGTDTNPIFL	60	17	9.178	53.989	0.405	4	High	0.254
FIP200NTD	54	73	AADRRVCTYSAGTDTNPIFL	600	17	10.129	59.581	0.472	4	High	0.297
FIP200NTD	54	73	AADRRVCTYSAGTDTNPIFL	60000	17	10.403	61.197	0.161	3	High	0.065
FIP200NTD	62	73	YSAGTDTNPIFL	6	9	2.36	26.223	0.077	3	High	0.031
FIP200NTD	62	73	YSAGTDTNPIFL	60	9	3.051	33.898	0.237	4	High	0.149
FIP200NTD	62	73	YSAGTDTNPIFL	600	9	3.139	34.882	0.183	4	High	0.115
FIP200NTD	62	73	YSAGTDTNPIFL	60000	9	3.421	38.012	0.098	3	High	0.039
FIP200NTD	73	77	LFNKE	6	3	0.034	1.146	0.047	3	High	0.019
FIP200NTD	73	77	LFNKE	60	3	0.057	1.915	0.075	4	High	0.047
FIP200NTD	73	77	LFNKE	600	3	0.984	32.801	0.081	4	High	0.051
FIP200NTD	73	77	LFNKE	60000	3	2.116	70.542	0.02	3	High	0.008
FIP200NTD	74	80	FNKEMIL	6	5	2.415	48.306	0.034	3	High	0.014
FIP200NTD	74	80	FNKEMIL	60	5	2.68	53.605	0.144	4	High	0.09
FIP200NTD	74	80	FNKEMIL	600	5	3.27	65.396	0.098	4	High	0.061
FIP200NTD	74	80	FNKEMIL	60000	5	3.871	77.429	0.104	3	High	0.042
FIP200NTD	81	92	CDRPPAIPKTTF	6	7	5.061	72.299	0.091	3	High	0.037
FIP200NTD	81	92	CDRPPAIPKTTF	60	7	5.218	74.541	0.276	4	High	0.173
FIP200NTD	81	92	CDRPPAIPKTTF	600	7	5.253	75.038	0.22	4	High	0.138
FIP200NTD	81	92	CDRPPAIPKTTF	60000	7	4.895	69.926	0.209	3	High	0.084
FIP200NTD	81	99	CDRPPAIPKTTFSTENDME	6	14	9.245	66.038	0.117	3	High	0.047
FIP200NTD	81	99	CDRPPAIPKTTFSTENDME	60	14	9.475	67.679	0.6	3	High	0.242
FIP200NTD	81	99	CDRPPAIPKTTFSTENDME	600	14	9.598	68.557	0.743	3	High	0.299
FIP200NTD	81	99	CDRPPAIPKTTFSTENDME	60000	14	9.116	65.116	0.538	3	High	0.216
FIP200NTD	82	92	DRPPAIPKTTF	6	6	4.205	70.079	0.226	3	High	0.091
FIP200NTD	82	92	DRPPAIPKTTF	60	6	4.359	72.651	0.362	4	High	0.227
FIP200NTD	82	92	DRPPAIPKTTF	600	6	4.556	75.939	0.284	4	High	0.178
FIP200NTD	82	92	DRPPAIPKTTF	60000	6	4.34	72.332	0.204	3	High	0.082
FIP200NTD	100	105	IKVEES	6	4	0.242	6.039	0.047	3	High	0.019
FIP200NTD	100	105	IKVEES	60	4	2.404	60.104	0.082	2	High	0.009
FIP200NTD	100	105	IKVEES	600	4	3.411	85.268	0.097	3	High	0.039
FIP200NTD	100	105	IKVEES	60000	4	3.404	85.098	0.093	3	High	0.038
FIP200NTD	106	121	LMMPAVFHTVASRTQL	6	13	5.963	45.87	0.299	3	High	0.12
FIP200NTD	106	121	LMMPAVFHTVASRTQL	60	13	8.725	67.118	1.078	2	High	0.12
FIP200NTD	106	121	LMMPAVFHTVASRTQL	600	13	10.223	78.638	0.242	3	High	0.097
FIP200NTD	106	121	LMMPAVFHTVASRTQL	60000	13	10.334	79.496	0.093	2	High	0.01
FIP200NTD	109	121	PAVFHTVASRTQL	6	11	4.494	40.852	0.095	3	High	0.038
FIP200NTD	109	121	PAVFHTVASRTQL	60	11	6.888	62.62	0.453	4	High	0.284
FIP200NTD	109	121	PAVFHTVASRTQL	600	11	8.569	77.897	0.398	4	High	0.25
FIP200NTD	109	121	PAVFHTVASRTQL	60000	11	8.794	79.943	0.259	3	High	0.104
FIP200NTD	113	121	HTVASRTQL	6	7	2.603	37.182	0.14	3	High	0.056
FIP200NTD	113	121	HTVASRTQL	60	7	4	57.142	0.213	4	High	0.134
FIP200NTD	113	121	HTVASRTQL	600	7	5.566	79.508	0.213	4	High	0.134
FIP200NTD	113	121	HTVASRTQL	60000	7	5.858	83.689	0.089	3	High	0.036
FIP200NTD	113	122	HTVASRTQLA	6	8	2.62	32.752	0.094	3	High	0.038
FIP200NTD	113	122	HTVASRTQLA	60	8	4.072	50.903	0.209	4	High	0.131
FIP200NTD	113	122	HTVASRTQLA	600	8	5.658	70.726	0.062	4	High	0.039
FIP200NTD	113	122	HTVASRTQLA	60000	8	6.466	80.83	0.201	3	High	0.081
FIP200NTD	113	123	HTVASRTQLAL	6	9	2.704	30.048	0.202	3	High	0.081
FIP200NTD	113	123	HTVASRTQLAL	60	9	4.224	46.936	0.251	3	High	0.101
FIP200NTD	113	123	HTVASRTQLAL	600	9	5.637	62.637	0.187	4	High	0.118
FIP200NTD	113	123	HTVASRTQLAL	60000	9	6.811	75.676	0.145	3	High	0.058
FIP200NTD	125	135	MYEVAKKLCSF	6	9	0.203	2.259	0.171	3	High	0.069
FIP200NTD	125	135	MYEVAKKLCSF	60	9	1.207	13.408	0.139	4	High	0.087
FIP200NTD	125	135	MYEVAKKLCSF	600	9	2.562	28.467	0.204	4	High	0.128
FIP200NTD	125	135	MYEVAKKLCSF	60000	9	5.276	58.628	0.056	3	High	0.022
FIP200NTD	126	135	YEVAKKLCSF	6	8	0.322	4.031	0.027	6	High	0.026
FIP200NTD	126	135	YEVAKKLCSF	60	8	1.224	15.296	0.034	8	High	0.041
FIP200NTD	126	135	YEVAKKLCSF	600	8	2.505	31.317	0.049	8	High	0.059
FIP200NTD	126	135	YEVAKKLCSF	60000	8	5.091	63.635	0.052	6	High	0.05
FIP200NTD	135	150	FCEGLVHDEHLQHQGW	6	14	0.425	3.035	0.247	3	High	0.1
FIP200NTD	135	150	FCEGLVHDEHLQHQGW	60	14	0.893	6.376	0.345	4	High	0.217
FIP200NTD	135	150	FCEGLVHDEHLQHQGW	600	14	2.486	17.76	0.457	4	High	0.287
FIP200NTD	135	150	FCEGLVHDEHLQHQGW	60000	14	6.128	43.771	0.157	3	High	0.063
FIP200NTD	136	150	CEGLVHDEHLQHQGW	6	13	0.305	2.35	0.049	6	High	0.046
FIP200NTD	136	150	CEGLVHDEHLQHQGW	60	13	0.757	5.822	0.098	8	High	0.117
FIP200NTD	136	150	CEGLVHDEHLQHQGW	600	13	2.15	16.536	0.154	8	High	0.184
FIP200NTD	136	150	CEGLVHDEHLQHQGW	60000	13	5.163	39.717	0.127	6	High	0.121
FIP200NTD	139	150	LVHDEHLQHQGW	6	10	0.237	2.373	0.076	6	High	0.072
FIP200NTD	139	150	LVHDEHLQHQGW	60	10	0.544	5.444	0.109	8	High	0.131
FIP200NTD	139	150	LVHDEHLQHQGW	600	10	1.483	14.831	0.101	8	High	0.121
FIP200NTD	139	150	LVHDEHLQHQGW	60000	10	3.356	33.564	0.131	6	High	0.125
FIP200NTD	139	154	LVHDEHLQHQGWAAIM	6	14	0.193	1.376	0.352	3	High	0.142
FIP200NTD	139	154	LVHDEHLQHQGWAAIM	60	14	0.668	4.771	0.037	2	High	0.004
FIP200NTD	139	154	LVHDEHLQHQGWAAIM	600	14	1.687	12.051	0.239	3	High	0.096
FIP200NTD	139	154	LVHDEHLQHQGWAAIM	60000	14	4.997	35.692	1.011	2	High	0.112
FIP200NTD	158	169	EDCSNSYQKLLF	6	10	0.788	7.875	0.05	3	High	0.02
FIP200NTD	158	169	EDCSNSYQKLLF	60	10	1.975	19.75	0.322	4	High	0.203
FIP200NTD	158	169	EDCSNSYQKLLF	600	10	4.186	41.86	0.279	4	High	0.176
FIP200NTD	158	169	EDCSNSYQKLLF	60000	10	5.921	59.211	0.059	3	High	0.024
FIP200NTD	164	169	YQKLLF	6	4	0.107	2.678	0.093	3	High	0.037
FIP200NTD	164	169	YQKLLF	60	4	0.263	6.572	0.062	4	High	0.039
FIP200NTD	164	169	YQKLLF	600	4	1.175	29.384	0.054	4	High	0.034
FIP200NTD	164	169	YQKLLF	60000	4	2.706	67.655	0.106	3	High	0.043
FIP200NTD	168	178	LFKFESIYSNY	6	9	0.511	5.679	0.02	3	High	0.008
FIP200NTD	168	178	LFKFESIYSNY	60	9	2.026	22.51	0.163	4	High	0.102
FIP200NTD	168	178	LFKFESIYSNY	600	9	3.341	37.127	0.202	4	High	0.127
FIP200NTD	168	178	LFKFESIYSNY	60000	9	5.51	61.222	0.096	3	High	0.039
FIP200NTD	170	178	KFESIYSNY	6	7	0.501	7.157	0.024	3	High	0.01
FIP200NTD	170	178	KFESIYSNY	60	7	1.913	27.326	0.128	4	High	0.08
FIP200NTD	170	178	KFESIYSNY	600	7	2.983	42.615	0.134	4	High	0.084
FIP200NTD	170	178	KFESIYSNY	60000	7	4.495	64.214	0.052	3	High	0.021
FIP200NTD	179	199	LQSIEDIKLKLTHLGTAVSVM	6	19	3.195	16.816	0.395	3	High	0.159
FIP200NTD	179	199	LQSIEDIKLKLTHLGTAVSVM	60	19	6.536	34.4	0.399	4	High	0.251
FIP200NTD	179	199	LQSIEDIKLKLTHLGTAVSVM	600	19	12.047	63.404	0.278	3	High	0.112
FIP200NTD	179	199	LQSIEDIKLKLTHLGTAVSVM	60000	19	15.204	80.02	0.312	3	High	0.126
FIP200NTD	185	194	IKLKLTHLGT	6	8	1.074	13.42	0.101	3	High	0.041
FIP200NTD	185	194	IKLKLTHLGT	60	8	2.188	27.351	0.181	4	High	0.114
FIP200NTD	185	194	IKLKLTHLGT	600	8	4.311	53.892	0.241	4	High	0.151
FIP200NTD	185	194	IKLKLTHLGT	60000	8	5.787	72.332	0.182	3	High	0.073
FIP200NTD	185	198	IKLKLTHLGTAVSV	6	12	1.886	15.713	0.163	6	High	0.155
FIP200NTD	185	198	IKLKLTHLGTAVSV	60	12	4.075	33.956	0.118	8	High	0.141
FIP200NTD	185	198	IKLKLTHLGTAVSV	600	12	7.375	61.454	0.122	8	High	0.146
FIP200NTD	185	198	IKLKLTHLGTAVSV	60000	12	9.155	76.291	0.155	6	High	0.147
FIP200NTD	185	199	IKLKLTHLGTAVSVM	6	13	1.842	14.167	0.105	6	High	0.1
FIP200NTD	185	199	IKLKLTHLGTAVSVM	60	13	4.091	31.472	0.102	8	High	0.122
FIP200NTD	185	199	IKLKLTHLGTAVSVM	600	13	7.57	58.231	0.139	8	High	0.167
FIP200NTD	185	199	IKLKLTHLGTAVSVM	60000	13	10.026	77.123	0.084	6	High	0.08
FIP200NTD	188	194	KLTHLGT	6	5	1.036	20.711	0.083	3	High	0.033
FIP200NTD	188	194	KLTHLGT	60	5	1.888	37.763	0.208	4	High	0.131
FIP200NTD	188	194	KLTHLGT	600	5	2.923	58.458	0.13	4	High	0.082
FIP200NTD	188	194	KLTHLGT	60000	5	3.047	60.932	0.035	3	High	0.014
FIP200NTD	188	195	KLTHLGTA	6	6	1.085	18.076	0.09	3	High	0.036
FIP200NTD	188	195	KLTHLGTA	60	6	2.493	41.558		1	High	0
FIP200NTD	188	195	KLTHLGTA	600	6	3.852	64.203	0.344	3	High	0.138
FIP200NTD	188	195	KLTHLGTA	60000	6	3.908	65.125	0.392	3	High	0.158
FIP200NTD	188	199	KLTHLGTAVSVM	6	10	1.948	19.478	0.176	3	High	0.071
FIP200NTD	188	199	KLTHLGTAVSVM	60	10	3.862	38.616	0.297	4	High	0.187
FIP200NTD	188	199	KLTHLGTAVSVM	600	10	6.317	63.169	0.216	4	High	0.136
FIP200NTD	188	199	KLTHLGTAVSVM	60000	10	7.358	73.576	0.313	3	High	0.126
FIP200NTD	199	206	MAKIPLLE	6	5	0.788	15.767	0.175	3	High	0.071
FIP200NTD	199	206	MAKIPLLE	60	5	0.937	18.741	0.294	3	High	0.119
FIP200NTD	199	206	MAKIPLLE	600	5	1.632	32.636	0.23	3	High	0.092
FIP200NTD	199	206	MAKIPLLE	60000	5	3.774	75.482	0.208	3	High	0.084
FIP200NTD	199	207	MAKIPLLEC	6	6	1.332	22.198	0.094	3	High	0.038
FIP200NTD	199	207	MAKIPLLEC	60	6	1.475	24.576	0.198	4	High	0.124
FIP200NTD	199	207	MAKIPLLEC	600	6	2.116	35.27	0.17	4	High	0.107
FIP200NTD	199	207	MAKIPLLEC	60000	6	3.998	66.636	0.07	3	High	0.028
FIP200NTD	200	207	AKIPLLEC	6	5	1.361	27.225	0.136	3	High	0.055
FIP200NTD	200	207	AKIPLLEC	60	5	1.443	28.859	0.095	4	High	0.059
FIP200NTD	200	207	AKIPLLEC	600	5	1.687	33.746	0.097	4	High	0.061
FIP200NTD	200	207	AKIPLLEC	60000	5	3.36	67.2	0.087	3	High	0.035
FIP200NTD	200	208	AKIPLLECL	6	6	1.453	24.215	0.241	3	High	0.097
FIP200NTD	200	208	AKIPLLECL	60	6	2.117	35.288	0.131	4	High	0.082
FIP200NTD	200	208	AKIPLLECL	600	6	2.738	45.639	0.046	4	High	0.029
FIP200NTD	200	208	AKIPLLECL	60000	6	4.148	69.141	0.166	3	High	0.067
FIP200NTD	208	213	LTRHSY	6	4	1.539	38.478	0.28	3	High	0.113
FIP200NTD	208	213	LTRHSY	60	4	1.773	44.318	0.495	2	High	0.055
FIP200NTD	208	213	LTRHSY	600	4	1.719	42.979	0.109	3	High	0.044
FIP200NTD	208	213	LTRHSY	60000	4	1.8	45	0.134	3	High	0.054
FIP200NTD	208	217	LTRHSYRECL	6	8	3.908	48.848	0.274	3	High	0.11
FIP200NTD	208	217	LTRHSYRECL	60	8	4.036	50.453	0.392	4	High	0.246
FIP200NTD	208	217	LTRHSYRECL	600	8	4.243	53.032	0.281	4	High	0.177
FIP200NTD	208	217	LTRHSYRECL	60000	8	4.404	55.047	0.067	3	High	0.027
FIP200NTD	221	229	DSLPEHEDS	6	6	2.696	44.935	0.046	3	High	0.019
FIP200NTD	221	229	DSLPEHEDS	60	6	2.871	47.848		1	High	0
FIP200NTD	221	229	DSLPEHEDS	600	6	2.725	45.418	0.404	3	High	0.163
FIP200NTD	221	229	DSLPEHEDS	60000	6	2.729	45.487	0.357	3	High	0.144
FIP200NTD	221	230	DSLPEHEDSE	6	7	3.088	44.119	0.037	3	High	0.015
FIP200NTD	221	230	DSLPEHEDSE	60	7	3.092	44.169	0.345	4	High	0.217
FIP200NTD	221	230	DSLPEHEDSE	600	7	3.154	45.054	0.39	4	High	0.245
FIP200NTD	221	230	DSLPEHEDSE	60000	7	3.202	45.741	0.168	3	High	0.068
FIP200NTD	221	234	DSLPEHEDSEKAEM	6	11	5.402	49.105	0.12	3	High	0.048
FIP200NTD	221	234	DSLPEHEDSEKAEM	60	11	5.611	51.01	0.343	4	High	0.216
FIP200NTD	221	234	DSLPEHEDSEKAEM	600	11	5.584	50.761	0.293	4	High	0.184
FIP200NTD	221	234	DSLPEHEDSEKAEM	60000	11	5.568	50.618	0.466	3	High	0.188
FIP200NTD	221	239	DSLPEHEDSEKAEMKRSTE	6	16	8.936	55.847	0.079	3	High	0.032
FIP200NTD	221	239	DSLPEHEDSEKAEMKRSTE	60	16	9.079	56.741	0.627	4	High	0.394
FIP200NTD	221	239	DSLPEHEDSEKAEMKRSTE	600	16	9.209	57.557	0.438	4	High	0.275
FIP200NTD	221	239	DSLPEHEDSEKAEMKRSTE	60000	16	9.763	61.017	0.76	3	High	0.306
FIP200NTD	240	252	LVLSPDMPRTTNE	6	9	6.501	72.235	0.176	3	High	0.071
FIP200NTD	240	252	LVLSPDMPRTTNE	60	9	6.608	73.427	0.411	4	High	0.258
FIP200NTD	240	252	LVLSPDMPRTTNE	600	9	6.658	73.98	0.335	4	High	0.211
FIP200NTD	240	252	LVLSPDMPRTTNE	60000	9	6.406	71.173	0.362	3	High	0.146
FIP200NTD	241	252	VLSPDMPRTTNE	6	8	5.705	71.312	0.147	3	High	0.059
FIP200NTD	241	252	VLSPDMPRTTNE	60	8	5.899	73.733	0.251	4	High	0.158
FIP200NTD	241	252	VLSPDMPRTTNE	600	8	5.85	73.13	0.242	4	High	0.152
FIP200NTD	241	252	VLSPDMPRTTNE	60000	8	5.712	71.402	0.29	3	High	0.117
FIP200NTD	241	254	VLSPDMPRTTNESL	6	10	6.975	69.753	0.067	3	High	0.027
FIP200NTD	241	254	VLSPDMPRTTNESL	60	10	7.209	72.091	0.271	4	High	0.171
FIP200NTD	241	254	VLSPDMPRTTNESL	600	10	7.19	71.9	0.353	4	High	0.222
FIP200NTD	241	254	VLSPDMPRTTNESL	60000	10	7.023	70.228	0.079	3	High	0.032
FIP200NTD	255	263	LTSFPKSVE	6	6	4.792	79.871	0.337	3	High	0.136
FIP200NTD	255	263	LTSFPKSVE	60	6	4.889	81.481	0.263	3	High	0.106
FIP200NTD	255	263	LTSFPKSVE	600	6	4.892	81.531	0.141	4	High	0.089
FIP200NTD	255	263	LTSFPKSVE	60000	6	4.85	80.825	0.444	3	High	0.179
FIP200NTD	255	277	LTSFPKSVEHVSPDTADAESGKE	6	19	11.838	62.303	0.251	6	High	0.239
FIP200NTD	255	277	LTSFPKSVEHVSPDTADAESGKE	60	19	12.053	63.434	0.246	8	High	0.295
FIP200NTD	255	277	LTSFPKSVEHVSPDTADAESGKE	600	19	12.04	63.366	0.37	8	High	0.443
FIP200NTD	255	277	LTSFPKSVEHVSPDTADAESGKE	60000	19	12.104	63.706	0.382	6	High	0.364
FIP200NTD	256	277	TSFPKSVEHVSPDTADAESGKE	6	18	11.271	62.617	0.128	6	High	0.122
FIP200NTD	256	277	TSFPKSVEHVSPDTADAESGKE	60	18	11.477	63.762	0.264	8	High	0.315
FIP200NTD	256	277	TSFPKSVEHVSPDTADAESGKE	600	18	11.51	63.945	0.316	8	High	0.378
FIP200NTD	256	277	TSFPKSVEHVSPDTADAESGKE	60000	18	11.658	64.765	0.298	6	High	0.284
FIP200NTD	256	280	TSFPKSVEHVSPDTADAESGKEIRE	6	21	13.253	63.108	1.055	3	High	0.425
FIP200NTD	256	280	TSFPKSVEHVSPDTADAESGKEIRE	60	21	13.776	65.599	0.551	4	High	0.346
FIP200NTD	256	280	TSFPKSVEHVSPDTADAESGKEIRE	600	21	13.735	65.404	0.788	4	High	0.495
FIP200NTD	256	280	TSFPKSVEHVSPDTADAESGKEIRE	60000	21	13.98	66.573	0.961	3	High	0.387
FIP200NTD	264	277	HVSPDTADAESGKE	6	11	6.657	60.514	0.221	3	High	0.089
FIP200NTD	264	277	HVSPDTADAESGKE	60	11	7.039	63.988	0.067	4	High	0.042
FIP200NTD	264	277	HVSPDTADAESGKE	600	11	6.88	62.55	0.346	4	High	0.218
FIP200NTD	264	277	HVSPDTADAESGKE	60000	11	6.711	61.013	0.506	3	High	0.204
FIP200NTD	264	280	HVSPDTADAESGKEIRE	6	14	8.825	63.035	0.168	3	High	0.068
FIP200NTD	264	280	HVSPDTADAESGKEIRE	60	14	9.097	64.978	0.414	4	High	0.26
FIP200NTD	264	280	HVSPDTADAESGKEIRE	600	14	9.083	64.882	0.556	4	High	0.349
FIP200NTD	264	280	HVSPDTADAESGKEIRE	60000	14	9.345	66.75	0.823	3	High	0.331
FIP200NTD	271	280	DAESGKEIRE	6	8	5.041	63.01	0.256	3	High	0.103
FIP200NTD	271	280	DAESGKEIRE	60	8	5.532	69.147		1	High	0
FIP200NTD	271	280	DAESGKEIRE	600	8	5.41	67.63	0.588	3	High	0.237
FIP200NTD	271	280	DAESGKEIRE	60000	8	5.217	65.218	0.361	3	High	0.145
FIP200NTD	278	293	IRESCQSTVHQQDETT	6	14	8.391	59.938	0.16	6	High	0.153
FIP200NTD	278	293	IRESCQSTVHQQDETT	60	14	8.789	62.776	0.479	5	High	0.386
FIP200NTD	278	293	IRESCQSTVHQQDETT	600	14	8.71	62.215	0.283	7	High	0.306
FIP200NTD	278	293	IRESCQSTVHQQDETT	60000	14	8.915	63.679	0.266	6	High	0.253
FIP200NTD	281	293	SCQSTVHQQDETT	6	11	6.996	63.604	0.041	3	High	0.017
FIP200NTD	281	293	SCQSTVHQQDETT	60	11	7.155	65.049	0.468	4	High	0.294
FIP200NTD	281	293	SCQSTVHQQDETT	600	11	7.201	65.463	0.499	4	High	0.313
FIP200NTD	281	293	SCQSTVHQQDETT	60000	11	7.468	67.889	0.517	3	High	0.208
FIP200NTD	283	293	QSTVHQQDETT	6	9	5.565	61.833	0.237	3	High	0.095
FIP200NTD	283	293	QSTVHQQDETT	60	9	6.139	68.213		1	High	0
FIP200NTD	283	293	QSTVHQQDETT	600	9	5.878	65.315	0.483	3	High	0.195
FIP200NTD	283	293	QSTVHQQDETT	60000	9	5.994	66.603	0.438	3	High	0.176
FIP200NTD	293	304	TIDTKDGDLPFF	6	9	5.511	61.235	0.218	2	High	0.024
FIP200NTD	293	304	TIDTKDGDLPFF	60	9	5.11	56.777	0.457	4	High	0.287
FIP200NTD	293	304	TIDTKDGDLPFF	600	9	5.101	56.672	0.363	3	High	0.146
FIP200NTD	293	304	TIDTKDGDLPFF	60000	9	4.622	51.355	0.221	3	High	0.089
FIP200NTD	294	304	IDTKDGDLPFF	6	8	4.139	51.732	0.102	3	High	0.041
FIP200NTD	294	304	IDTKDGDLPFF	60	8	4.341	54.263	0.4	4	High	0.252
FIP200NTD	294	304	IDTKDGDLPFF	600	8	4.455	55.684	0.276	4	High	0.173
FIP200NTD	294	304	IDTKDGDLPFF	60000	8	4.113	51.416	0.096	3	High	0.038
FIP200NTD	294	308	IDTKDGDLPFFNVSL	6	12	6.166	51.383	0.099	3	High	0.04
FIP200NTD	294	308	IDTKDGDLPFFNVSL	60	12	6.62	55.17	0.365	4	High	0.229
FIP200NTD	294	308	IDTKDGDLPFFNVSL	600	12	7.57	63.082	0.318	4	High	0.2
FIP200NTD	294	308	IDTKDGDLPFFNVSL	60000	12	7.226	60.22	0.338	3	High	0.136
FIP200NTD	309	323	LDWINVQDRPNDVES	6	12	4.118	34.313	0.426	3	High	0.172
FIP200NTD	309	323	LDWINVQDRPNDVES	60	12	5.916	49.301	0.29	4	High	0.182
FIP200NTD	309	323	LDWINVQDRPNDVES	600	12	7.398	61.653	0.3	4	High	0.189
FIP200NTD	309	323	LDWINVQDRPNDVES	60000	12	7.808	65.064	0.673	3	High	0.271
FIP200NTD	309	324	LDWINVQDRPNDVESL	6	13	3.719	28.611	0.383	3	High	0.154
FIP200NTD	309	324	LDWINVQDRPNDVESL	60	13	5.97	45.922	0.395	4	High	0.248
FIP200NTD	309	324	LDWINVQDRPNDVESL	600	13	7.79	59.927	0.289	4	High	0.181
FIP200NTD	309	324	LDWINVQDRPNDVESL	60000	13	8.37	64.388	0.427	3	High	0.172
FIP200NTD	309	346	LDWINVQDRPNDVESLVRKCFDSMSRLDPRIIRPFIAE	6	33	5.672	17.188	0.923	3	High	0.371
FIP200NTD	309	346	LDWINVQDRPNDVESLVRKCFDSMSRLDPRIIRPFIAE	60	33	11.928	36.146	0.897	4	High	0.563
FIP200NTD	309	346	LDWINVQDRPNDVESLVRKCFDSMSRLDPRIIRPFIAE	600	33	18.395	55.741	0.497	4	High	0.313
FIP200NTD	309	346	LDWINVQDRPNDVESLVRKCFDSMSRLDPRIIRPFIAE	60000	33	24.577	74.476	1.943	2	High	0.216
FIP200NTD	310	324	DWINVQDRPNDVESL	6	12	4.036	33.632	0.496	3	High	0.2
FIP200NTD	310	324	DWINVQDRPNDVESL	60	12	5.923	49.356	0.274	4	High	0.172
FIP200NTD	310	324	DWINVQDRPNDVESL	600	12	7.297	60.808	0.263	4	High	0.166
FIP200NTD	310	324	DWINVQDRPNDVESL	60000	12	7.792	64.937	0.695	3	High	0.28
FIP200NTD	314	324	VQDRPNDVESL	6	8	3.617	45.215	0.189	3	High	0.076
FIP200NTD	314	324	VQDRPNDVESL	60	8	4.94	61.745	0.403	4	High	0.253
FIP200NTD	314	324	VQDRPNDVESL	600	8	5.473	68.408	0.28	4	High	0.176
FIP200NTD	314	324	VQDRPNDVESL	60000	8	5.07	63.373	0.3	3	High	0.121
FIP200NTD	324	332	LVRKCFDSM	6	7	0.284	4.064	0.265	3	High	0.107
FIP200NTD	324	332	LVRKCFDSM	60	7	1.801	25.733	0.246	4	High	0.155
FIP200NTD	324	332	LVRKCFDSM	600	7	4.1	58.567	0.058	3	High	0.023
FIP200NTD	324	332	LVRKCFDSM	60000	7	5.254	75.05	0.06	3	High	0.024
FIP200NTD	324	368	LVRKCFDSMSRLDPRIIRPFIAECRQTIAKLDNQNMKAIKGLEDR	6	41	13.734	33.498	0.278	3	High	0.112
FIP200NTD	324	368	LVRKCFDSMSRLDPRIIRPFIAECRQTIAKLDNQNMKAIKGLEDR	60	41	19.149	46.705	0.855	4	High	0.537
FIP200NTD	324	368	LVRKCFDSMSRLDPRIIRPFIAECRQTIAKLDNQNMKAIKGLEDR	600	41	25.253	61.593	0.711	4	High	0.447
FIP200NTD	324	368	LVRKCFDSMSRLDPRIIRPFIAECRQTIAKLDNQNMKAIKGLEDR	60000	41	32.332	78.858	0.519	3	High	0.209
FIP200NTD	325	346	VRKCFDSMSRLDPRIIRPFIAE	6	18	1.948	10.822	0.135	3	High	0.055
FIP200NTD	325	346	VRKCFDSMSRLDPRIIRPFIAE	60	18	3.876	21.534	0.458	4	High	0.288
FIP200NTD	325	346	VRKCFDSMSRLDPRIIRPFIAE	600	18	7.19	39.947	0.123	4	High	0.077
FIP200NTD	325	346	VRKCFDSMSRLDPRIIRPFIAE	60000	18	12.199	67.77	0.147	3	High	0.059
FIP200NTD	325	347	VRKCFDSMSRLDPRIIRPFIAEC	6	19	1.875	9.867	0.158	6	High	0.151
FIP200NTD	325	347	VRKCFDSMSRLDPRIIRPFIAEC	60	19	3.698	19.466	0.358	6	High	0.341
FIP200NTD	325	347	VRKCFDSMSRLDPRIIRPFIAEC	600	19	6.824	35.916	0.334	7	High	0.361
FIP200NTD	325	347	VRKCFDSMSRLDPRIIRPFIAEC	60000	19	12.459	65.572	0.158	6	High	0.151
FIP200NTD	325	369	VRKCFDSMSRLDPRIIRPFIAECRQTIAKLDNQNMKAIKGLEDRL	6	41	13.631	33.246	0.191	9	High	0.248
FIP200NTD	325	369	VRKCFDSMSRLDPRIIRPFIAECRQTIAKLDNQNMKAIKGLEDRL	60	41	19.125	46.647	0.302	12	High	0.475
FIP200NTD	325	369	VRKCFDSMSRLDPRIIRPFIAECRQTIAKLDNQNMKAIKGLEDRL	600	41	25.259	61.606	0.267	12	High	0.42
FIP200NTD	325	369	VRKCFDSMSRLDPRIIRPFIAECRQTIAKLDNQNMKAIKGLEDRL	60000	41	32.166	78.454	0.171	9	High	0.223
FIP200NTD	333	345	SRLDPRIIRPFIA	6	9	1	11.114	0.069	6	High	0.066
FIP200NTD	333	345	SRLDPRIIRPFIA	60	9	1.697	18.854	0.162	7	High	0.175
FIP200NTD	333	345	SRLDPRIIRPFIA	600	9	3.004	33.382	0.126	8	High	0.151
FIP200NTD	333	345	SRLDPRIIRPFIA	60000	9	6.309	70.1	0.075	6	High	0.071
FIP200NTD	333	346	SRLDPRIIRPFIAE	6	10	1.017	10.173	0.059	6	High	0.056
FIP200NTD	333	346	SRLDPRIIRPFIAE	60	10	1.716	17.16	0.066	8	High	0.079
FIP200NTD	333	346	SRLDPRIIRPFIAE	600	10	3.169	31.69	0.084	8	High	0.101
FIP200NTD	333	346	SRLDPRIIRPFIAE	60000	10	6.825	68.254	0.048	6	High	0.046
FIP200NTD	333	347	SRLDPRIIRPFIAEC	6	11	0.984	8.941	0.097	3	High	0.039
FIP200NTD	333	347	SRLDPRIIRPFIAEC	60	11	1.625	14.773	0.178	4	High	0.112
FIP200NTD	333	347	SRLDPRIIRPFIAEC	600	11	3.164	28.767	0.253	4	High	0.159
FIP200NTD	333	347	SRLDPRIIRPFIAEC	60000	11	7.68	69.817	0.099	3	High	0.04
FIP200NTD	347	361	CRQTIAKLDNQNMKA	6	13	5.401	41.55	0.328	3	High	0.132
FIP200NTD	347	361	CRQTIAKLDNQNMKA	60	13	7.906	60.818	0.53	4	High	0.333
FIP200NTD	347	361	CRQTIAKLDNQNMKA	600	13	10.073	77.487	0.627	3	High	0.253
FIP200NTD	347	361	CRQTIAKLDNQNMKA	60000	13	10.359	79.682	0.21	3	High	0.085
FIP200NTD	347	369	CRQTIAKLDNQNMKAIKGLEDRL	6	21	11.271	53.669	0.235	6	High	0.223
FIP200NTD	347	369	CRQTIAKLDNQNMKAIKGLEDRL	60	21	13.949	66.423	0.347	8	High	0.415
FIP200NTD	347	369	CRQTIAKLDNQNMKAIKGLEDRL	600	21	15.863	75.54	0.243	8	High	0.29
FIP200NTD	347	369	CRQTIAKLDNQNMKAIKGLEDRL	60000	21	16.51	78.62	0.222	6	High	0.212
FIP200NTD	348	354	RQTIAKL	6	5	0.251	5.013	0.195	3	High	0.078
FIP200NTD	348	354	RQTIAKL	60	5	2.439	48.783	0.069	4	High	0.043
FIP200NTD	348	354	RQTIAKL	600	5	4.101	82.029	0.202	4	High	0.127
FIP200NTD	348	354	RQTIAKL	60000	5	4.267	85.347	0.762	2	High	0.085
FIP200NTD	348	369	RQTIAKLDNQNMKAIKGLEDRL	6	20	11.206	56.031	0.285	6	High	0.271
FIP200NTD	348	369	RQTIAKLDNQNMKAIKGLEDRL	60	20	13.791	68.957	0.397	8	High	0.475
FIP200NTD	348	369	RQTIAKLDNQNMKAIKGLEDRL	600	20	15.423	77.116	0.417	8	High	0.498
FIP200NTD	348	369	RQTIAKLDNQNMKAIKGLEDRL	60000	20	16.138	80.689	0.265	6	High	0.252
FIP200NTD	355	369	DNQNMKAIKGLEDRL	6	13	9.773	75.18	0.21	4	High	0.132
FIP200NTD	355	369	DNQNMKAIKGLEDRL	60	13	10.408	80.061	0.213	7	High	0.231
FIP200NTD	355	369	DNQNMKAIKGLEDRL	600	13	10.512	80.864	0.31	6	High	0.295
FIP200NTD	355	369	DNQNMKAIKGLEDRL	60000	13	10.356	79.661	0.109	6	High	0.104
FIP200NTD	360	369	KAIKGLEDRL	6	8	4.699	58.739	0.204	3	High	0.082
FIP200NTD	360	369	KAIKGLEDRL	60	8	5.118	63.981	0.331	4	High	0.208
FIP200NTD	360	369	KAIKGLEDRL	600	8	5.323	66.532	0.232	4	High	0.146
FIP200NTD	360	369	KAIKGLEDRL	60000	8	5.399	67.492	0.229	3	High	0.092
FIP200NTD	362	369	IKGLEDRL	6	6	3.539	58.977	0.175	3	High	0.071
FIP200NTD	362	369	IKGLEDRL	60	6	4.116	68.597	0.243	4	High	0.153
FIP200NTD	362	369	IKGLEDRL	600	6	4.197	69.957	0.267	4	High	0.168
FIP200NTD	362	369	IKGLEDRL	60000	6	4.117	68.623	0.148	3	High	0.06
FIP200NTD	376	403	IASCGRLVNEQKELAQGFLANQKRAENL	6	26	10.165	39.095	0.431	3	High	0.173
FIP200NTD	376	403	IASCGRLVNEQKELAQGFLANQKRAENL	60	26	12.169	46.805	0.646	4	High	0.406
FIP200NTD	376	403	IASCGRLVNEQKELAQGFLANQKRAENL	600	26	13.884	53.401	0.572	3	High	0.23
FIP200NTD	376	403	IASCGRLVNEQKELAQGFLANQKRAENL	60000	26	18.209	70.036	0.735	3	High	0.296
FIP200NTD	376	405	IASCGRLVNEQKELAQGFLANQKRAENLKD	6	28	11.003	39.296	0.683	3	High	0.275
FIP200NTD	376	405	IASCGRLVNEQKELAQGFLANQKRAENLKD	60	28	13.213	47.19	0.582	3	High	0.234
FIP200NTD	376	405	IASCGRLVNEQKELAQGFLANQKRAENLKD	600	28	14.77	52.749	0.425	4	High	0.267
FIP200NTD	376	405	IASCGRLVNEQKELAQGFLANQKRAENLKD	60000	28	19.523	69.725	0.433	3	High	0.174
FIP200NTD	376	409	IASCGRLVNEQKELAQGFLANQKRAENLKDASVL	6	32	14.077	43.991	0.164	3	High	0.066
FIP200NTD	376	409	IASCGRLVNEQKELAQGFLANQKRAENLKDASVL	60	32	16.176	50.55	0.473	3	High	0.191
FIP200NTD	376	409	IASCGRLVNEQKELAQGFLANQKRAENLKDASVL	600	32	17.867	55.836	0.643	3	High	0.259
FIP200NTD	376	409	IASCGRLVNEQKELAQGFLANQKRAENLKDASVL	60000	32	22.809	71.277	0.439	3	High	0.177
FIP200NTD	383	392	VNEQKELAQG	6	8	0.346	4.321	0.043	3	High	0.017
FIP200NTD	383	392	VNEQKELAQG	60	8	0.703	8.792	0.13	4	High	0.081
FIP200NTD	383	392	VNEQKELAQG	600	8	0.854	10.68	0.158	4	High	0.099
FIP200NTD	383	392	VNEQKELAQG	60000	8	3.396	42.454	0.142	3	High	0.057
FIP200NTD	383	393	VNEQKELAQGF	6	9	0.417	4.632	0.075	3	High	0.03
FIP200NTD	383	393	VNEQKELAQGF	60	9	1.091	12.121	0.11	4	High	0.069
FIP200NTD	383	393	VNEQKELAQGF	600	9	1.633	18.141	0.117	4	High	0.073
FIP200NTD	383	393	VNEQKELAQGF	60000	9	4.084	45.373	0.285	3	High	0.115
FIP200NTD	383	394	VNEQKELAQGFL	6	10	0.732	7.323	0.215	3	High	0.087
FIP200NTD	383	394	VNEQKELAQGFL	60	10	2.108	21.084	0.164	4	High	0.103
FIP200NTD	383	394	VNEQKELAQGFL	600	10	2.551	25.513	0.089	4	High	0.056
FIP200NTD	383	394	VNEQKELAQGFL	60000	10	4.864	48.641	0.054	3	High	0.022
FIP200NTD	383	402	VNEQKELAQGFLANQKRAEN	6	18	7.687	42.705	0.63	3	High	0.253
FIP200NTD	383	402	VNEQKELAQGFLANQKRAEN	60	18	9.032	50.177	0.25	4	High	0.157
FIP200NTD	383	402	VNEQKELAQGFLANQKRAEN	600	18	9.633	53.519	0.252	4	High	0.159
FIP200NTD	383	402	VNEQKELAQGFLANQKRAEN	60000	18	12.199	67.772	0.599	3	High	0.241
FIP200NTD	383	405	VNEQKELAQGFLANQKRAENLKD	6	21	9.657	45.984	0.161	6	High	0.153
FIP200NTD	383	405	VNEQKELAQGFLANQKRAENLKD	60	21	11.202	53.343	0.228	8	High	0.273
FIP200NTD	383	405	VNEQKELAQGFLANQKRAENLKD	600	21	11.814	56.259	0.187	8	High	0.224
FIP200NTD	383	405	VNEQKELAQGFLANQKRAENLKD	60000	21	14.715	70.073	0.213	6	High	0.202
FIP200NTD	383	409	VNEQKELAQGFLANQKRAENLKDASVL	6	25	12.902	51.607	0.33	3	High	0.133
FIP200NTD	383	409	VNEQKELAQGFLANQKRAENLKDASVL	60	25	14.611	58.442	0.308	4	High	0.193
FIP200NTD	383	409	VNEQKELAQGFLANQKRAENLKDASVL	600	25	15.193	60.773	0.45	4	High	0.283
FIP200NTD	383	409	VNEQKELAQGFLANQKRAENLKDASVL	60000	25	18.068	72.271	0.665	3	High	0.268
FIP200NTD	393	402	FLANQKRAEN	6	8	6.265	78.308	0.296	3	High	0.119
FIP200NTD	393	402	FLANQKRAEN	60	8	6.547	81.835		1	High	0
FIP200NTD	393	402	FLANQKRAEN	600	8	6.372	79.651	0.19	3	High	0.077
FIP200NTD	393	402	FLANQKRAEN	60000	8	6.307	78.831	0.107	3	High	0.043
FIP200NTD	393	405	FLANQKRAENLKD	6	11	7.714	70.131	0.208	3	High	0.084
FIP200NTD	393	405	FLANQKRAENLKD	60	11	7.821	71.104	0.376	4	High	0.236
FIP200NTD	393	405	FLANQKRAENLKD	600	11	7.847	71.336	0.127	4	High	0.08
FIP200NTD	393	405	FLANQKRAENLKD	60000	11	7.812	71.015	0.329	3	High	0.132
FIP200NTD	394	403	LANQKRAENL	6	8	6.277	78.463	0.307	3	High	0.123
FIP200NTD	394	403	LANQKRAENL	60	8	6.309	78.86	0.244	4	High	0.153
FIP200NTD	394	403	LANQKRAENL	600	8	6.429	80.366	0.093	3	High	0.038
FIP200NTD	394	403	LANQKRAENL	60000	8	6.309	78.863	0.084	3	High	0.034
FIP200NTD	394	405	LANQKRAENLKD	6	10	7.002	70.015	0.356	6	High	0.34
FIP200NTD	394	405	LANQKRAENLKD	60	10	7.239	72.39	0.316	7	High	0.342
FIP200NTD	394	405	LANQKRAENLKD	600	10	7.191	71.915	0.256	8	High	0.306
FIP200NTD	394	405	LANQKRAENLKD	60000	10	7.298	72.976	0.268	6	High	0.255
FIP200NTD	413	420	CLSHANQL	6	6	2.781	46.353	0.12	3	High	0.048
FIP200NTD	413	420	CLSHANQL	60	6	3.284	54.725	0.244	4	High	0.153
FIP200NTD	413	420	CLSHANQL	600	6	3.841	64.022	0.175	4	High	0.11
FIP200NTD	413	420	CLSHANQL	60000	6	3.886	64.773	0.234	3	High	0.094
FIP200NTD	413	421	CLSHANQLM	6	7	2.886	41.227	0.243	3	High	0.098
FIP200NTD	413	421	CLSHANQLM	60	7	3.448	49.257	0.251	4	High	0.158
FIP200NTD	413	421	CLSHANQLM	600	7	4.683	66.897	0.164	4	High	0.103
FIP200NTD	413	421	CLSHANQLM	60000	7	4.687	66.962	0.156	3	High	0.063
FIP200NTD	414	420	LSHANQL	6	5	2.104	42.08	0.121	3	High	0.049
FIP200NTD	414	420	LSHANQL	60	5	2.554	51.085	0.2	3	High	0.081
FIP200NTD	414	420	LSHANQL	600	5	3.13	62.594	0.099	4	High	0.062
FIP200NTD	414	420	LSHANQL	60000	5	3.128	62.564	0.079	3	High	0.032
FIP200NTD	421	448	MIMLQNHRKLLDIKQKCTTAKQELANNL	6	26	2.367	9.105	0.198	3	High	0.08
FIP200NTD	421	448	MIMLQNHRKLLDIKQKCTTAKQELANNL	60	26	6.066	23.332	0.389	3	High	0.156
FIP200NTD	421	448	MIMLQNHRKLLDIKQKCTTAKQELANNL	600	26	10.073	38.744	0.271	4	High	0.171
FIP200NTD	421	448	MIMLQNHRKLLDIKQKCTTAKQELANNL	60000	26	13.727	52.797	0.362	3	High	0.146
FIP200NTD	422	432	IMLQNHRKLLD	6	9	0.168	1.861	0.061	6	High	0.058
FIP200NTD	422	432	IMLQNHRKLLD	60	9	0.158	1.758	0.03	8	High	0.036
FIP200NTD	422	432	IMLQNHRKLLD	600	9	0.291	3.236	0.066	8	High	0.079
FIP200NTD	422	432	IMLQNHRKLLD	60000	9	1.992	22.136	0.119	6	High	0.114
FIP200NTD	422	439	IMLQNHRKLLDIKQKCTT	6	16	0.204	1.273	0.084	3	High	0.034
FIP200NTD	422	439	IMLQNHRKLLDIKQKCTT	60	16	1.148	7.175	0.195	4	High	0.123
FIP200NTD	422	439	IMLQNHRKLLDIKQKCTT	600	16	2.606	16.289	0.246	4	High	0.155
FIP200NTD	422	439	IMLQNHRKLLDIKQKCTT	60000	16	5.632	35.197	0.143	3	High	0.058
FIP200NTD	422	448	IMLQNHRKLLDIKQKCTTAKQELANNL	6	25	2.268	9.07	0.066	6	High	0.063
FIP200NTD	422	448	IMLQNHRKLLDIKQKCTTAKQELANNL	60	25	5.919	23.675	0.124	8	High	0.149
FIP200NTD	422	448	IMLQNHRKLLDIKQKCTTAKQELANNL	600	25	9.899	39.595	0.178	8	High	0.213
FIP200NTD	422	448	IMLQNHRKLLDIKQKCTTAKQELANNL	60000	25	13.403	53.612	0.128	6	High	0.122
FIP200NTD	422	457	IMLQNHRKLLDIKQKCTTAKQELANNLHVRLKWCCF	6	34	2.958	8.701	0.152	3	High	0.061
FIP200NTD	422	457	IMLQNHRKLLDIKQKCTTAKQELANNLHVRLKWCCF	60	34	9.123	26.834	0.572	4	High	0.36
FIP200NTD	422	457	IMLQNHRKLLDIKQKCTTAKQELANNLHVRLKWCCF	600	34	15.565	45.78	0.669	4	High	0.42
FIP200NTD	422	457	IMLQNHRKLLDIKQKCTTAKQELANNLHVRLKWCCF	60000	34	20.313	59.745	0.725	3	High	0.292
FIP200NTD	424	432	LQNHRKLLD	6	7	0.096	1.373	0.13	3	High	0.052
FIP200NTD	424	432	LQNHRKLLD	60	7	0.058	0.831	0.038	4	High	0.024
FIP200NTD	424	432	LQNHRKLLD	600	7	0.181	2.586	0.076	4	High	0.048
FIP200NTD	424	432	LQNHRKLLD	60000	7	1.173	16.75	0.112	3	High	0.045
FIP200NTD	424	448	LQNHRKLLDIKQKCTTAKQELANNL	6	23	2.276	9.896	0.117	6	High	0.111
FIP200NTD	424	448	LQNHRKLLDIKQKCTTAKQELANNL	60	23	5.874	25.54	0.136	8	High	0.163
FIP200NTD	424	448	LQNHRKLLDIKQKCTTAKQELANNL	600	23	9.876	42.938	0.164	8	High	0.196
FIP200NTD	424	448	LQNHRKLLDIKQKCTTAKQELANNL	60000	23	12.607	54.811	0.133	6	High	0.127
FIP200NTD	424	457	LQNHRKLLDIKQKCTTAKQELANNLHVRLKWCCF	6	32	3.061	9.565	0.428	3	High	0.172
FIP200NTD	424	457	LQNHRKLLDIKQKCTTAKQELANNLHVRLKWCCF	60	32	9.106	28.457	0.429	4	High	0.27
FIP200NTD	424	457	LQNHRKLLDIKQKCTTAKQELANNLHVRLKWCCF	600	32	15.85	49.531	0.24	4	High	0.151
FIP200NTD	424	457	LQNHRKLLDIKQKCTTAKQELANNLHVRLKWCCF	60000	32	20.002	62.506	0.192	3	High	0.077
FIP200NTD	433	448	IKQKCTTAKQELANNL	6	14	2.144	15.314	0.068	6	High	0.065
FIP200NTD	433	448	IKQKCTTAKQELANNL	60	14	5.521	39.433	0.151	8	High	0.181
FIP200NTD	433	448	IKQKCTTAKQELANNL	600	14	8.942	63.869	0.193	8	High	0.231
FIP200NTD	433	448	IKQKCTTAKQELANNL	60000	14	10.43	74.504	0.226	6	High	0.215
FIP200NTD	449	456	HVRLKWCC	6	6	0.124	2.065	0.067	6	High	0.063
FIP200NTD	449	456	HVRLKWCC	60	6	1.077	17.955	0.08	8	High	0.096
FIP200NTD	449	456	HVRLKWCC	600	6	3.726	62.106	0.058	8	High	0.069
FIP200NTD	449	456	HVRLKWCC	60000	6	4.887	81.442	0.021	6	High	0.02
FIP200NTD	449	457	HVRLKWCCF	6	7	0.269	3.842	0.047	6	High	0.045
FIP200NTD	449	457	HVRLKWCCF	60	7	1.809	25.838	0.093	8	High	0.111
FIP200NTD	449	457	HVRLKWCCF	600	7	4.482	64.023	0.113	8	High	0.136
FIP200NTD	449	457	HVRLKWCCF	60000	7	5.683	81.187	0.14	6	High	0.134
FIP200NTD	457	469	FVMLHADQDGEKL	6	11	0.734	6.675	0.027	6	High	0.026
FIP200NTD	457	469	FVMLHADQDGEKL	60	11	2.987	27.152	0.213	8	High	0.255
FIP200NTD	457	469	FVMLHADQDGEKL	600	11	5.337	48.517	0.223	8	High	0.266
FIP200NTD	457	469	FVMLHADQDGEKL	60000	11	6.149	55.899	0.062	6	High	0.059
FIP200NTD	457	472	FVMLHADQDGEKLQAL	6	14	0.603	4.304	0.103	6	High	0.098
FIP200NTD	457	472	FVMLHADQDGEKLQAL	60	14	2.932	20.944	0.22	8	High	0.263
FIP200NTD	457	472	FVMLHADQDGEKLQAL	600	14	5.71	40.782	0.197	8	High	0.236
FIP200NTD	457	472	FVMLHADQDGEKLQAL	60000	14	7.648	54.625	0.148	6	High	0.141
FIP200NTD	458	472	VMLHADQDGEKLQAL	6	13	0.561	4.318	0.037	6	High	0.036
FIP200NTD	458	472	VMLHADQDGEKLQAL	60	13	2.869	22.066	0.139	8	High	0.167
FIP200NTD	458	472	VMLHADQDGEKLQAL	600	13	5.008	38.525	0.175	8	High	0.209
FIP200NTD	458	472	VMLHADQDGEKLQAL	60000	13	6.845	52.658	0.089	6	High	0.085
FIP200NTD	461	469	HADQDGEKL	6	7	0.318	4.548	0.081	3	High	0.032
FIP200NTD	461	469	HADQDGEKL	60	7	1.838	26.258	0.26	4	High	0.163
FIP200NTD	461	469	HADQDGEKL	600	7	2.868	40.977	0.295	4	High	0.186
FIP200NTD	461	469	HADQDGEKL	60000	7	3.419	48.841	0.072	3	High	0.029
FIP200NTD	480	487	LERVKIVE	6	6	1.107	18.443	0.105	3	High	0.042
FIP200NTD	480	487	LERVKIVE	60	6	2.603	43.391	0.163	4	High	0.102
FIP200NTD	480	487	LERVKIVE	600	6	3.255	54.249	0.151	4	High	0.095
FIP200NTD	480	487	LERVKIVE	60000	6	5.11	85.169	0.069	3	High	0.028
FIP200NTD	480	488	LERVKIVEA	6	7	1.353	19.326	0.127	3	High	0.051
FIP200NTD	480	488	LERVKIVEA	60	7	3.327	47.524	0.285	4	High	0.179
FIP200NTD	480	488	LERVKIVEA	600	7	4.018	57.395	0.126	4	High	0.079
FIP200NTD	480	488	LERVKIVEA	60000	7	5.794	82.775	0.064	3	High	0.026
FIP200NTD	480	489	LERVKIVEAL	6	8	1.411	17.641	0.146	3	High	0.059
FIP200NTD	480	489	LERVKIVEAL	60	8	3.436	42.955	0.158	4	High	0.099
FIP200NTD	480	489	LERVKIVEAL	600	8	4.558	56.97	0.171	4	High	0.107
FIP200NTD	480	489	LERVKIVEAL	60000	8	6.627	82.842	0.025	3	High	0.01
FIP200NTD	480	495	LERVKIVEALSTVPQM	6	13	2.585	19.881	0.096	6	High	0.092
FIP200NTD	480	495	LERVKIVEALSTVPQM	60	13	5.522	42.479	0.155	8	High	0.185
FIP200NTD	480	495	LERVKIVEALSTVPQM	600	13	7.923	60.949	0.104	8	High	0.125
FIP200NTD	480	495	LERVKIVEALSTVPQM	60000	13	10.236	78.735	0.093	6	High	0.089
FIP200NTD	503	515	VVRRKMFIKHYRE	6	11	0.31	2.819	0.065	6	High	0.062
FIP200NTD	503	515	VVRRKMFIKHYRE	60	11	0.716	6.51	0.073	8	High	0.087
FIP200NTD	503	515	VVRRKMFIKHYRE	600	11	1.661	15.101	0.107	8	High	0.128
FIP200NTD	503	515	VVRRKMFIKHYRE	60000	11	4.378	39.799	0.234	6	High	0.223
FIP200NTD	503	520	VVRRKMFIKHYREWAGAL	6	16	0.488	3.051	0.063	9	High	0.082
FIP200NTD	503	520	VVRRKMFIKHYREWAGAL	60	16	1.282	8.01	0.081	12	High	0.127
FIP200NTD	503	520	VVRRKMFIKHYREWAGAL	600	16	3.024	18.898	0.101	12	High	0.16
FIP200NTD	503	520	VVRRKMFIKHYREWAGAL	60000	16	8.051	50.319	0.091	9	High	0.118
FIP200NTD	521	529	VKDGKRLYE	6	7	0.196	2.802	0.159	3	High	0.064
FIP200NTD	521	529	VKDGKRLYE	60	7	0.179	2.554	0.32	3	High	0.129
FIP200NTD	521	529	VKDGKRLYE	600	7	0.752	10.739	0.277	4	High	0.174
FIP200NTD	521	529	VKDGKRLYE	60000	7	3.757	53.675	0.119	3	High	0.048
FIP200NTD	521	531	VKDGKRLYEAE	6	9	0.274	3.043	0.188	3	High	0.075
FIP200NTD	521	531	VKDGKRLYEAE	60	9	0.328	3.639	0.148	4	High	0.093
FIP200NTD	521	531	VKDGKRLYEAE	600	9	1.386	15.398	0.29	4	High	0.182
FIP200NTD	521	531	VKDGKRLYEAE	60000	9	5.378	59.757	0.21	3	High	0.085
FIP200NTD	521	538	VKDGKRLYEAEKSKRESF	6	16	1.053	6.581	0.178	3	High	0.072
FIP200NTD	521	538	VKDGKRLYEAEKSKRESF	60	16	2.004	12.522	0.212	4	High	0.133
FIP200NTD	521	538	VKDGKRLYEAEKSKRESF	600	16	4.039	25.242	0.299	4	High	0.188
FIP200NTD	521	538	VKDGKRLYEAEKSKRESF	60000	16	10.321	64.505	0.352	3	High	0.142
FIP200NTD	521	541	VKDGKRLYEAEKSKRESFGKL	6	19	1.408	7.411	0.075	12	High	0.118
FIP200NTD	521	541	VKDGKRLYEAEKSKRESFGKL	60	19	3.142	16.538	0.078	15	High	0.141
FIP200NTD	521	541	VKDGKRLYEAEKSKRESFGKL	600	19	5.623	29.593	0.17	16	High	0.32
FIP200NTD	521	541	VKDGKRLYEAEKSKRESFGKL	60000	19	12.127	63.824	0.235	12	High	0.37
FIP200NTD	528	541	YEAEKSKRESFGKL	6	12	1.27	10.585	0.454	3	High	0.183
FIP200NTD	528	541	YEAEKSKRESFGKL	60	12	3.066	25.554	0.165	4	High	0.104
FIP200NTD	528	541	YEAEKSKRESFGKL	600	12	4.874	40.616	0.207	4	High	0.13
FIP200NTD	528	541	YEAEKSKRESFGKL	60000	12	7.53	62.749	0.179	3	High	0.072
FIP200NTD	532	541	KSKRESFGKL	6	8	0.991	12.39	0.169	3	High	0.068
FIP200NTD	532	541	KSKRESFGKL	60	8	2.479	30.984	0.191	4	High	0.12
FIP200NTD	532	541	KSKRESFGKL	600	8	3.495	43.685	0.165	4	High	0.104
FIP200NTD	532	541	KSKRESFGKL	60000	8	4.773	59.668	1.14	2	High	0.127
FIP200NTD	542	551	FRKSFLRNRL	6	8	5.365	67.058	0.177	3	High	0.071
FIP200NTD	542	551	FRKSFLRNRL	60	8	5.917	73.967	0.353	4	High	0.222
FIP200NTD	542	551	FRKSFLRNRL	600	8	6.056	75.701	0.406	4	High	0.255
FIP200NTD	542	551	FRKSFLRNRL	60000	8	6.188	77.356	1.7	2	High	0.189
FIP200NTD	552	562	FRGLDSWPPSF	6	7	4.458	63.691	0.116	3	High	0.047
FIP200NTD	552	562	FRGLDSWPPSF	60	7	4.576	65.377	0.252	4	High	0.158
FIP200NTD	552	562	FRGLDSWPPSF	600	7	4.598	65.693	0.248	4	High	0.156
FIP200NTD	552	562	FRGLDSWPPSF	60000	7	4.142	59.166	0.204	3	High	0.082
FIP200NTD	563	574	CTQKPRKFDCEL	6	9	5.476	60.846	0.165	3	High	0.066
FIP200NTD	563	574	CTQKPRKFDCEL	60	9	5.927	65.857	0.362	4	High	0.228
FIP200NTD	563	574	CTQKPRKFDCEL	600	9	5.966	66.294	0.321	4	High	0.202
FIP200NTD	563	574	CTQKPRKFDCEL	60000	9	6.065	67.385	0.251	3	High	0.101
FIP200NTD	575	583	PDISLKDLQ	6	7	2.25	32.148	0.239	3	High	0.096
FIP200NTD	575	583	PDISLKDLQ	60	7	3.007	42.954	0.105	4	High	0.066
FIP200NTD	575	583	PDISLKDLQ	600	7	4.53	64.715	0.149	4	High	0.094
FIP200NTD	575	583	PDISLKDLQ	60000	7	5.2	74.282	0.222	3	High	0.089
FIP200NTD	575	584	PDISLKDLQF	6	8	2.354	29.426	0.091	3	High	0.037
FIP200NTD	575	584	PDISLKDLQF	60	8	3.672	45.904	0.063	4	High	0.039
FIP200NTD	575	584	PDISLKDLQF	600	8	5.293	66.165	0.135	4	High	0.085
FIP200NTD	575	584	PDISLKDLQF	60000	8	5.898	73.73	0.122	3	High	0.049
FIP200NTD	584	599	FLQSFCPSEVQPFLRV	6	12	3.067	25.562	0.254	3	High	0.102
FIP200NTD	584	599	FLQSFCPSEVQPFLRV	60	12	7.391	61.589	0.219	4	High	0.138
FIP200NTD	584	599	FLQSFCPSEVQPFLRV	600	12	9.597	79.974	0.319	4	High	0.2
FIP200NTD	584	599	FLQSFCPSEVQPFLRV	60000	12	9.213	76.776	0.356	3	High	0.143
FIP200NTD	584	602	FLQSFCPSEVQPFLRVPLL	6	14	4.739	33.852	0.194	3	High	0.078
FIP200NTD	584	602	FLQSFCPSEVQPFLRVPLL	60	14	8.921	63.723	0.35	4	High	0.22
FIP200NTD	584	602	FLQSFCPSEVQPFLRVPLL	600	14	11.203	80.02	0.207	4	High	0.13
FIP200NTD	584	602	FLQSFCPSEVQPFLRVPLL	60000	14	10.779	76.991	0.112	3	High	0.045
FIP200NTD	585	599	LQSFCPSEVQPFLRV	6	11	2.964	26.95	0.249	3	High	0.1
FIP200NTD	585	599	LQSFCPSEVQPFLRV	60	11	7.227	65.698	0.32	4	High	0.201
FIP200NTD	585	599	LQSFCPSEVQPFLRV	600	11	9.143	83.116	0.194	4	High	0.122
FIP200NTD	585	599	LQSFCPSEVQPFLRV	60000	11	8.75	79.548	0.115	3	High	0.046
FIP200NTD	585	602	LQSFCPSEVQPFLRVPLL	6	13	4.672	35.941	0.216	3	High	0.087
FIP200NTD	585	602	LQSFCPSEVQPFLRVPLL	60	13	8.794	67.647	0.323	4	High	0.203
FIP200NTD	585	602	LQSFCPSEVQPFLRVPLL	600	13	10.672	82.092	0.3	4	High	0.189
FIP200NTD	585	602	LQSFCPSEVQPFLRVPLL	60000	13	10.033	77.179	0.106	3	High	0.043
FIP200NTD	585	603	LQSFCPSEVQPFLRVPLLC	6	14	5.569	39.778	0.127	3	High	0.051
FIP200NTD	585	603	LQSFCPSEVQPFLRVPLLC	60	14	9.6	68.574	0.368	4	High	0.232
FIP200NTD	585	603	LQSFCPSEVQPFLRVPLLC	600	14	11.44	81.717	0.298	4	High	0.188
FIP200NTD	585	603	LQSFCPSEVQPFLRVPLLC	60000	14	10.851	77.504	0.1	3	High	0.04
FIP200NTD	585	604	LQSFCPSEVQPFLRVPLLCD	6	15	5.062	33.749	0.322	3	High	0.13
FIP200NTD	585	604	LQSFCPSEVQPFLRVPLLCD	60	15	8.239	54.923	0.351	4	High	0.221
FIP200NTD	585	604	LQSFCPSEVQPFLRVPLLCD	600	15	9.917	66.111	0.14	4	High	0.088
FIP200NTD	585	604	LQSFCPSEVQPFLRVPLLCD	60000	15	9.695	64.632	0.591	3	High	0.238
FIP200NTD	588	603	FCPSEVQPFLRVPLLC	6	11	5.296	48.149	0.037	3	High	0.015
FIP200NTD	588	603	FCPSEVQPFLRVPLLC	60	11	7.982	72.559	0.364	4	High	0.229
FIP200NTD	588	603	FCPSEVQPFLRVPLLC	600	11	9.261	84.187	0.215	4	High	0.135
FIP200NTD	588	603	FCPSEVQPFLRVPLLC	60000	11	8.822	80.203	0.26	3	High	0.105
FIP200NTD	590	602	PSEVQPFLRVPLL	6	9	3.624	40.268	0.1	3	High	0.04
FIP200NTD	590	602	PSEVQPFLRVPLL	60	9	6.389	70.99	0.222	4	High	0.14
FIP200NTD	590	602	PSEVQPFLRVPLL	600	9	7.564	84.046	0.156	4	High	0.098
FIP200NTD	590	602	PSEVQPFLRVPLL	60000	9	7.052	78.361	0.091	3	High	0.036
FIP200NTD	590	603	PSEVQPFLRVPLLC	6	10	4.311	43.114	0.087	3	High	0.035
FIP200NTD	590	603	PSEVQPFLRVPLLC	60	10	7.176	71.756	0.276	4	High	0.174
FIP200NTD	590	603	PSEVQPFLRVPLLC	600	10	8.317	83.172	0.22	4	High	0.138
FIP200NTD	590	603	PSEVQPFLRVPLLC	60000	10	7.782	77.818	0.033	3	High	0.013
FIP200NTD	593	602	VQPFLRVPLL	6	6	2.963	49.381	0.171	3	High	0.069
FIP200NTD	593	602	VQPFLRVPLL	60	6	4.92	82	0.16	4	High	0.101
FIP200NTD	593	602	VQPFLRVPLL	600	6	5.527	92.118	0.117	4	High	0.073
FIP200NTD	593	602	VQPFLRVPLL	60000	6	5.135	85.585	0.078	3	High	0.032
FIP200NTD	595	602	PFLRVPLL	6	5	2.86	57.192	0.192	3	High	0.077
FIP200NTD	595	602	PFLRVPLL	60	5	4.145	82.892	0.183	4	High	0.115
FIP200NTD	595	602	PFLRVPLL	600	5	4.511	90.224	0.227	4	High	0.143
FIP200NTD	595	602	PFLRVPLL	60000	5	4.228	84.556	0.113	3	High	0.045
FIP200NTD	603	615	CDFEPLHQHVLAL	6	10	5.368	53.678	0.158	3	High	0.063
FIP200NTD	603	615	CDFEPLHQHVLAL	60	10	5.776	57.759	0.397	4	High	0.249
FIP200NTD	603	615	CDFEPLHQHVLAL	600	10	5.87	58.699	0.333	4	High	0.209
FIP200NTD	603	615	CDFEPLHQHVLAL	60000	10	5.733	57.335	0.303	3	High	0.122
FIP200NTD	603	627	CDFEPLHQHVLALHNLVKAAQSLDE	6	22	13.415	60.976	0.295	3	High	0.119
FIP200NTD	603	627	CDFEPLHQHVLALHNLVKAAQSLDE	60	22	13.981	63.548	0.604	4	High	0.38
FIP200NTD	603	627	CDFEPLHQHVLALHNLVKAAQSLDE	600	22	14.401	65.458	0.469	4	High	0.295
FIP200NTD	603	627	CDFEPLHQHVLALHNLVKAAQSLDE	60000	22	14.711	66.869	0.525	3	High	0.211
FIP200NTD	603	635	CDFEPLHQHVLALHNLVKAAQSLDEMSQTITDL	6	30	20.141	67.135	0.085	3	High	0.034
FIP200NTD	603	635	CDFEPLHQHVLALHNLVKAAQSLDEMSQTITDL	60	30	20.826	69.42	0.743	4	High	0.467
FIP200NTD	603	635	CDFEPLHQHVLALHNLVKAAQSLDEMSQTITDL	600	30	21.04	70.132	0.55	4	High	0.345
FIP200NTD	603	635	CDFEPLHQHVLALHNLVKAAQSLDEMSQTITDL	60000	30	21.072	70.24	0.422	3	High	0.17
FIP200NTD	604	627	DFEPLHQHVLALHNLVKAAQSLDE	6	21	12.904	61.447	0.193	3	High	0.078
FIP200NTD	604	627	DFEPLHQHVLALHNLVKAAQSLDE	60	21	13.479	64.184	0.667	4	High	0.419
FIP200NTD	604	627	DFEPLHQHVLALHNLVKAAQSLDE	600	21	13.675	65.118	0.34	4	High	0.214
FIP200NTD	604	627	DFEPLHQHVLALHNLVKAAQSLDE	60000	21	13.771	65.577	0.595	3	High	0.239
FIP200NTD	605	615	FEPLHQHVLAL	6	8	4.299	53.74	0.151	3	High	0.061
FIP200NTD	605	615	FEPLHQHVLAL	60	8	4.678	58.481	0.327	4	High	0.206
FIP200NTD	605	615	FEPLHQHVLAL	600	8	4.732	59.148	0.277	4	High	0.174
FIP200NTD	605	615	FEPLHQHVLAL	60000	8	4.7	58.746	0.206	3	High	0.083
FIP200NTD	606	615	EPLHQHVLAL	6	8	4.116	51.446	0.167	3	High	0.067
FIP200NTD	606	615	EPLHQHVLAL	60	8	4.439	55.491	0.283	4	High	0.178
FIP200NTD	606	615	EPLHQHVLAL	600	8	4.518	56.47	0.248	4	High	0.156
FIP200NTD	606	615	EPLHQHVLAL	60000	8	4.519	56.487	0.174	3	High	0.07
FIP200NTD	616	625	HNLVKAAQSL	6	8	6.691	83.633	0.038	3	High	0.015
FIP200NTD	616	625	HNLVKAAQSL	60	8	6.913	86.412	0.105	4	High	0.066
FIP200NTD	616	625	HNLVKAAQSL	600	8	6.983	87.283	0.161	4	High	0.101
FIP200NTD	616	625	HNLVKAAQSL	60000	8	6.902	86.27	0.089	3	High	0.036
FIP200NTD	616	627	HNLVKAAQSLDE	6	10	7.518	75.182	0.064	3	High	0.026
FIP200NTD	616	627	HNLVKAAQSLDE	60	10	7.774	77.744	0.251	4	High	0.158
FIP200NTD	616	627	HNLVKAAQSLDE	600	10	7.786	77.861	0.188	4	High	0.118
FIP200NTD	616	627	HNLVKAAQSLDE	60000	10	7.857	78.575	0.12	3	High	0.048
FIP200NTD	626	635	DEMSQTITDL	6	8	5.859	73.239	0.441	3	High	0.178
FIP200NTD	626	635	DEMSQTITDL	60	8	5.983	74.787	0.115	4	High	0.072
FIP200NTD	626	635	DEMSQTITDL	600	8	5.913	73.914	0.072	4	High	0.045
FIP200NTD	626	635	DEMSQTITDL	60000	8	5.687	71.086	0.031	3	High	0.013
FIP200NTD/ATG13MR	7	16	LVNTGTTLTF	6	8	1.553	19.411	0.095	3	High	0.038
FIP200NTD/ATG13MR	7	16	LVNTGTTLTF	60	8	2.485	31.061	0.18	3	High	0.072
FIP200NTD/ATG13MR	7	16	LVNTGTTLTF	600	8	3.522	44.024	0.213	3	High	0.086
FIP200NTD/ATG13MR	7	16	LVNTGTTLTF	60000	8	4.594	57.426	0.074	3	High	0.03
FIP200NTD/ATG13MR	20	45	LTVQTVADLKHAIQSKYKIAIQHQVL	6	24	3.36	13.999	0.112	6	High	0.107
FIP200NTD/ATG13MR	20	45	LTVQTVADLKHAIQSKYKIAIQHQVL	60	24	6.844	28.515	0.178	6	High	0.17
FIP200NTD/ATG13MR	20	45	LTVQTVADLKHAIQSKYKIAIQHQVL	600	24	9.73	40.541	0.471	6	High	0.449
FIP200NTD/ATG13MR	20	45	LTVQTVADLKHAIQSKYKIAIQHQVL	60000	24	15.1	62.915	0.424	6	High	0.404
FIP200NTD/ATG13MR	21	45	TVQTVADLKHAIQSKYKIAIQHQVL	6	23	2.447	10.639	0.073	12	High	0.115
FIP200NTD/ATG13MR	21	45	TVQTVADLKHAIQSKYKIAIQHQVL	60	23	5.833	25.36	0.148	12	High	0.233
FIP200NTD/ATG13MR	21	45	TVQTVADLKHAIQSKYKIAIQHQVL	600	23	8.646	37.592	0.33	12	High	0.519
FIP200NTD/ATG13MR	21	45	TVQTVADLKHAIQSKYKIAIQHQVL	60000	23	13.672	59.445	0.273	12	High	0.43
FIP200NTD/ATG13MR	25	45	VADLKHAIQSKYKIAIQHQVL	6	19	2.348	12.356	0.304	3	High	0.122
FIP200NTD/ATG13MR	25	45	VADLKHAIQSKYKIAIQHQVL	60	19	5.009	26.363	0.316	3	High	0.127
FIP200NTD/ATG13MR	25	45	VADLKHAIQSKYKIAIQHQVL	600	19	7.275	38.29	0.255	3	High	0.103
FIP200NTD/ATG13MR	25	45	VADLKHAIQSKYKIAIQHQVL	60000	19	10.569	55.628	0.198	3	High	0.08
FIP200NTD/ATG13MR	28	45	LKHAIQSKYKIAIQHQVL	6	16	2.02	12.624	0.093	3	High	0.037
FIP200NTD/ATG13MR	28	45	LKHAIQSKYKIAIQHQVL	60	16	4.523	28.266	0.3	3	High	0.121
FIP200NTD/ATG13MR	28	45	LKHAIQSKYKIAIQHQVL	600	16	6.195	38.717	0.361	3	High	0.145
FIP200NTD/ATG13MR	28	45	LKHAIQSKYKIAIQHQVL	60000	16	9.108	56.924	0.017	3	High	0.007
FIP200NTD/ATG13MR	54	73	AADRRVCTYSAGTDTNPIFL	6	17	5.208	30.635	0.808	3	High	0.325
FIP200NTD/ATG13MR	54	73	AADRRVCTYSAGTDTNPIFL	60	17	9.022	53.073	0.154	3	High	0.062
FIP200NTD/ATG13MR	54	73	AADRRVCTYSAGTDTNPIFL	600	17	9.656	56.799	0.55	3	High	0.221
FIP200NTD/ATG13MR	54	73	AADRRVCTYSAGTDTNPIFL	60000	17	9.717	57.158	0.242	3	High	0.097
FIP200NTD/ATG13MR	62	73	YSAGTDTNPIFL	6	9	1.683	18.7	0.226	3	High	0.091
FIP200NTD/ATG13MR	62	73	YSAGTDTNPIFL	60	9	2.36	26.224	0.124	3	High	0.05
FIP200NTD/ATG13MR	62	73	YSAGTDTNPIFL	600	9	2.585	28.72	0.118	3	High	0.048
FIP200NTD/ATG13MR	62	73	YSAGTDTNPIFL	60000	9	3.232	35.907	0.103	3	High	0.042
FIP200NTD/ATG13MR	73	77	LFNKE	6	3	0.029	0.961	0.063	3	High	0.025
FIP200NTD/ATG13MR	73	77	LFNKE	60	3	0.135	4.501	0.054	3	High	0.022
FIP200NTD/ATG13MR	73	77	LFNKE	600	3	1.063	35.428	0.048	3	High	0.019
FIP200NTD/ATG13MR	73	77	LFNKE	60000	3	2.199	73.308	0.054	3	High	0.022
FIP200NTD/ATG13MR	74	80	FNKEMIL	6	5	0.185	3.696	0.043	3	High	0.017
FIP200NTD/ATG13MR	74	80	FNKEMIL	60	5	0.843	16.851	0.053	3	High	0.021
FIP200NTD/ATG13MR	74	80	FNKEMIL	600	5	2.753	55.064	0.075	3	High	0.03
FIP200NTD/ATG13MR	74	80	FNKEMIL	60000	5	3.87	77.405	0.055	3	High	0.022
FIP200NTD/ATG13MR	81	92	CDRPPAIPKTTF	6	7	4.698	67.112	0.251	3	High	0.101
FIP200NTD/ATG13MR	81	92	CDRPPAIPKTTF	60	7	5.158	73.684	0.112	3	High	0.045
FIP200NTD/ATG13MR	81	92	CDRPPAIPKTTF	600	7	5.033	71.906	0.132	3	High	0.053
FIP200NTD/ATG13MR	81	92	CDRPPAIPKTTF	60000	7	4.985	71.215	0.12	3	High	0.048
FIP200NTD/ATG13MR	81	99	CDRPPAIPKTTFSTENDME	6	14	8.819	62.996	0.87	3	High	0.35
FIP200NTD/ATG13MR	81	99	CDRPPAIPKTTFSTENDME	60	14	9.377	66.979	0.47	3	High	0.189
FIP200NTD/ATG13MR	81	99	CDRPPAIPKTTFSTENDME	600	14	9.053	64.661	0.7	3	High	0.282
FIP200NTD/ATG13MR	81	99	CDRPPAIPKTTFSTENDME	60000	14	8.753	62.518	0.652	3	High	0.263
FIP200NTD/ATG13MR	82	92	DRPPAIPKTTF	6	6	4.068	67.797	0.211	3	High	0.085
FIP200NTD/ATG13MR	82	92	DRPPAIPKTTF	60	6	4.566	76.1	0.005	3	High	0.002
FIP200NTD/ATG13MR	82	92	DRPPAIPKTTF	600	6	4.433	73.88	0.108	3	High	0.044
FIP200NTD/ATG13MR	82	92	DRPPAIPKTTF	60000	6	4.403	73.382	0.072	3	High	0.029
FIP200NTD/ATG13MR	100	105	IKVEES	6	4	0.348	8.699	0.137	3	High	0.055
FIP200NTD/ATG13MR	100	105	IKVEES	60	4	2.457	61.43	0.047	3	High	0.019
FIP200NTD/ATG13MR	100	105	IKVEES	600	4	3.344	83.612	0.052	3	High	0.021
FIP200NTD/ATG13MR	100	105	IKVEES	60000	4	3.378	84.454	0.114	3	High	0.046
FIP200NTD/ATG13MR	106	121	LMMPAVFHTVASRTQL	6	13	6.009	46.224	0.248	3	High	0.1
FIP200NTD/ATG13MR	106	121	LMMPAVFHTVASRTQL	60	13	8.852	68.09	0.181	3	High	0.073
FIP200NTD/ATG13MR	106	121	LMMPAVFHTVASRTQL	600	13	10.149	78.068	0.303	3	High	0.122
FIP200NTD/ATG13MR	106	121	LMMPAVFHTVASRTQL	60000	13	10.237	78.747	0.377	3	High	0.152
FIP200NTD/ATG13MR	109	121	PAVFHTVASRTQL	6	11	4.79	43.544	0.24	3	High	0.097
FIP200NTD/ATG13MR	109	121	PAVFHTVASRTQL	60	11	7.21	65.545	0.172	3	High	0.069
FIP200NTD/ATG13MR	109	121	PAVFHTVASRTQL	600	11	8.547	77.696	0.215	3	High	0.086
FIP200NTD/ATG13MR	109	121	PAVFHTVASRTQL	60000	11	8.794	79.942	0.066	3	High	0.027
FIP200NTD/ATG13MR	113	121	HTVASRTQL	6	7	2.821	40.303	0.139	3	High	0.056
FIP200NTD/ATG13MR	113	121	HTVASRTQL	60	7	4.353	62.189	0.07	3	High	0.028
FIP200NTD/ATG13MR	113	121	HTVASRTQL	600	7	5.695	81.361	0.142	3	High	0.057
FIP200NTD/ATG13MR	113	121	HTVASRTQL	60000	7	5.971	85.301	0.037	3	High	0.015
FIP200NTD/ATG13MR	113	122	HTVASRTQLA	6	8	2.836	35.449	0.147	3	High	0.059
FIP200NTD/ATG13MR	113	122	HTVASRTQLA	60	8	4.374	54.67	0.059	3	High	0.024
FIP200NTD/ATG13MR	113	122	HTVASRTQLA	600	8	5.799	72.484	0.113	3	High	0.045
FIP200NTD/ATG13MR	113	122	HTVASRTQLA	60000	8	6.658	83.224	0.103	3	High	0.041
FIP200NTD/ATG13MR	113	123	HTVASRTQLAL	6	9	2.908	32.315	0.176	3	High	0.071
FIP200NTD/ATG13MR	113	123	HTVASRTQLAL	60	9	4.384	48.716	0.105	3	High	0.042
FIP200NTD/ATG13MR	113	123	HTVASRTQLAL	600	9	5.868	65.205	0.132	3	High	0.053
FIP200NTD/ATG13MR	113	123	HTVASRTQLAL	60000	9	7.024	78.041	0.126	3	High	0.051
FIP200NTD/ATG13MR	125	135	MYEVAKKLCSF	6	9	0.36	4.003	0.103	3	High	0.042
FIP200NTD/ATG13MR	125	135	MYEVAKKLCSF	60	9	1.222	13.573	0.052	3	High	0.021
FIP200NTD/ATG13MR	125	135	MYEVAKKLCSF	600	9	2.512	27.915	0.182	3	High	0.073
FIP200NTD/ATG13MR	125	135	MYEVAKKLCSF	60000	9	5.318	59.083	0.036	3	High	0.015
FIP200NTD/ATG13MR	126	135	YEVAKKLCSF	6	8	0.291	3.642	0.056	6	High	0.053
FIP200NTD/ATG13MR	126	135	YEVAKKLCSF	60	8	1.218	15.227	0.029	6	High	0.028
FIP200NTD/ATG13MR	126	135	YEVAKKLCSF	600	8	2.455	30.69	0.045	6	High	0.043
FIP200NTD/ATG13MR	126	135	YEVAKKLCSF	60000	8	5.125	64.067	0.043	6	High	0.041
FIP200NTD/ATG13MR	135	150	FCEGLVHDEHLQHQGW	6	14	0.266	1.903	0.14	3	High	0.056
FIP200NTD/ATG13MR	135	150	FCEGLVHDEHLQHQGW	60	14	0.737	5.261	0.22	3	High	0.089
FIP200NTD/ATG13MR	135	150	FCEGLVHDEHLQHQGW	600	14	1.532	10.941	0.262	3	High	0.106
FIP200NTD/ATG13MR	135	150	FCEGLVHDEHLQHQGW	60000	14	4.687	33.479	0.031	3	High	0.013
FIP200NTD/ATG13MR	136	150	CEGLVHDEHLQHQGW	6	13	0.316	2.429	0.035	6	High	0.033
FIP200NTD/ATG13MR	136	150	CEGLVHDEHLQHQGW	60	13	0.698	5.373	0.039	6	High	0.038
FIP200NTD/ATG13MR	136	150	CEGLVHDEHLQHQGW	600	13	1.245	9.578	0.097	6	High	0.093
FIP200NTD/ATG13MR	136	150	CEGLVHDEHLQHQGW	60000	13	4.019	30.912	0.037	6	High	0.036
FIP200NTD/ATG13MR	139	150	LVHDEHLQHQGW	6	10	0.262	2.615	0.079	6	High	0.075
FIP200NTD/ATG13MR	139	150	LVHDEHLQHQGW	60	10	0.474	4.736	0.05	6	High	0.048
FIP200NTD/ATG13MR	139	150	LVHDEHLQHQGW	600	10	0.669	6.691	0.108	6	High	0.103
FIP200NTD/ATG13MR	139	150	LVHDEHLQHQGW	60000	10	2.26	22.598	0.039	6	High	0.037
FIP200NTD/ATG13MR	139	154	LVHDEHLQHQGWAAIM	6	14	0.077	0.549	0.147	3	High	0.059
FIP200NTD/ATG13MR	139	154	LVHDEHLQHQGWAAIM	60	14	0.103	0.735	0.055	3	High	0.022
FIP200NTD/ATG13MR	139	154	LVHDEHLQHQGWAAIM	600	14	0.246	1.757	0.394	3	High	0.159
FIP200NTD/ATG13MR	139	154	LVHDEHLQHQGWAAIM	60000	14	2.012	14.372	0.065	3	High	0.026
FIP200NTD/ATG13MR	158	169	EDCSNSYQKLLF	6	10	0.341	3.411	0.078	3	High	0.031
FIP200NTD/ATG13MR	158	169	EDCSNSYQKLLF	60	10	0.942	9.42	0.125	3	High	0.05
FIP200NTD/ATG13MR	158	169	EDCSNSYQKLLF	600	10	2.315	23.149	0.258	3	High	0.104
FIP200NTD/ATG13MR	158	169	EDCSNSYQKLLF	60000	10	5.419	54.189	0.045	3	High	0.018
FIP200NTD/ATG13MR	164	169	YQKLLF	6	4	0.038	0.954	0.042	3	High	0.017
FIP200NTD/ATG13MR	164	169	YQKLLF	60	4	0.037	0.932	0.021	3	High	0.009
FIP200NTD/ATG13MR	164	169	YQKLLF	600	4	0.496	12.396	0.132	3	High	0.053
FIP200NTD/ATG13MR	164	169	YQKLLF	60000	4	2.239	55.973	0.071	3	High	0.029
FIP200NTD/ATG13MR	168	178	LFKFESIYSNY	6	9	0.297	3.303	0.146	3	High	0.059
FIP200NTD/ATG13MR	168	178	LFKFESIYSNY	60	9	1.293	14.362	0.028	3	High	0.011
FIP200NTD/ATG13MR	168	178	LFKFESIYSNY	600	9	2.551	28.342	0.182	3	High	0.073
FIP200NTD/ATG13MR	168	178	LFKFESIYSNY	60000	9	5.075	56.391	0.024	3	High	0.01
FIP200NTD/ATG13MR	170	178	KFESIYSNY	6	7	0.267	3.81	0.119	3	High	0.048
FIP200NTD/ATG13MR	170	178	KFESIYSNY	60	7	1.229	17.564	0.06	3	High	0.024
FIP200NTD/ATG13MR	170	178	KFESIYSNY	600	7	2.35	33.576	0.188	3	High	0.076
FIP200NTD/ATG13MR	170	178	KFESIYSNY	60000	7	4.247	60.672	0.039	3	High	0.016
FIP200NTD/ATG13MR	179	199	LQSIEDIKLKLTHLGTAVSVM	6	19	2.591	13.637	0.044	3	High	0.018
FIP200NTD/ATG13MR	179	199	LQSIEDIKLKLTHLGTAVSVM	60	19	5.281	27.797	0.514	3	High	0.207
FIP200NTD/ATG13MR	179	199	LQSIEDIKLKLTHLGTAVSVM	600	19	9.269	48.786	0.345	3	High	0.139
FIP200NTD/ATG13MR	179	199	LQSIEDIKLKLTHLGTAVSVM	60000	19	14.872	78.271	0.361	3	High	0.145
FIP200NTD/ATG13MR	185	194	IKLKLTHLGT	6	8	0.743	9.285	0.108	3	High	0.043
FIP200NTD/ATG13MR	185	194	IKLKLTHLGT	60	8	1.579	19.732	0.183	3	High	0.074
FIP200NTD/ATG13MR	185	194	IKLKLTHLGT	600	8	3.08	38.502	0.104	3	High	0.042
FIP200NTD/ATG13MR	185	194	IKLKLTHLGT	60000	8	5.635	70.435	0.136	3	High	0.055
FIP200NTD/ATG13MR	185	198	IKLKLTHLGTAVSV	6	12	1.454	12.117	0.116	6	High	0.111
FIP200NTD/ATG13MR	185	198	IKLKLTHLGTAVSV	60	12	3.012	25.099	0.134	6	High	0.128
FIP200NTD/ATG13MR	185	198	IKLKLTHLGTAVSV	600	12	5.75	47.913	0.194	6	High	0.185
FIP200NTD/ATG13MR	185	198	IKLKLTHLGTAVSV	60000	12	9.05	75.419	0.113	6	High	0.107
FIP200NTD/ATG13MR	185	199	IKLKLTHLGTAVSVM	6	13	1.465	11.271	0.084	6	High	0.08
FIP200NTD/ATG13MR	185	199	IKLKLTHLGTAVSVM	60	13	3.005	23.114	0.069	6	High	0.065
FIP200NTD/ATG13MR	185	199	IKLKLTHLGTAVSVM	600	13	5.804	44.649	0.091	6	High	0.087
FIP200NTD/ATG13MR	185	199	IKLKLTHLGTAVSVM	60000	13	9.719	74.76	0.037	6	High	0.035
FIP200NTD/ATG13MR	188	194	KLTHLGT	6	5	0.7	13.992	0.134	3	High	0.054
FIP200NTD/ATG13MR	188	194	KLTHLGT	60	5	1.434	28.681	0.086	3	High	0.035
FIP200NTD/ATG13MR	188	194	KLTHLGT	600	5	2.382	47.634	0.061	3	High	0.025
FIP200NTD/ATG13MR	188	194	KLTHLGT	60000	5	3.113	62.268	0.171	3	High	0.069
FIP200NTD/ATG13MR	188	195	KLTHLGTA	6	6	0.62	10.332	0.159	3	High	0.064
FIP200NTD/ATG13MR	188	195	KLTHLGTA	60	6	1.445	24.089	0.277	3	High	0.111
FIP200NTD/ATG13MR	188	195	KLTHLGTA	600	6	2.961	49.348	0.372	3	High	0.15
FIP200NTD/ATG13MR	188	195	KLTHLGTA	60000	6	3.929	65.479	0.371	3	High	0.149
FIP200NTD/ATG13MR	188	199	KLTHLGTAVSVM	6	10	1.33	13.303	0.091	3	High	0.037
FIP200NTD/ATG13MR	188	199	KLTHLGTAVSVM	60	10	2.878	28.781	0.222	3	High	0.089
FIP200NTD/ATG13MR	188	199	KLTHLGTAVSVM	600	10	5.13	51.295	0.154	3	High	0.062
FIP200NTD/ATG13MR	188	199	KLTHLGTAVSVM	60000	10	7.121	71.212	0.251	3	High	0.101
FIP200NTD/ATG13MR	199	206	MAKIPLLE	6	5	0.706	14.119	0.089	3	High	0.036
FIP200NTD/ATG13MR	199	206	MAKIPLLE	60	5	0.799	15.976	0.184	3	High	0.074
FIP200NTD/ATG13MR	199	206	MAKIPLLE	600	5	1.051	21.013	0.265	2	High	0.03
FIP200NTD/ATG13MR	199	206	MAKIPLLE	60000	5	2.904	58.073	0.298	3	High	0.12
FIP200NTD/ATG13MR	199	207	MAKIPLLEC	6	6	1.252	20.861	0.091	3	High	0.037
FIP200NTD/ATG13MR	199	207	MAKIPLLEC	60	6	1.323	22.058	0.015	3	High	0.006
FIP200NTD/ATG13MR	199	207	MAKIPLLEC	600	6	1.524	25.403	0.112	3	High	0.045
FIP200NTD/ATG13MR	199	207	MAKIPLLEC	60000	6	3.331	55.518	0.1	3	High	0.04
FIP200NTD/ATG13MR	200	207	AKIPLLEC	6	5	1.314	26.271	0.046	3	High	0.019
FIP200NTD/ATG13MR	200	207	AKIPLLEC	60	5	1.334	26.672	0.023	3	High	0.009
FIP200NTD/ATG13MR	200	207	AKIPLLEC	600	5	1.375	27.502	0.121	3	High	0.049
FIP200NTD/ATG13MR	200	207	AKIPLLEC	60000	5	2.655	53.101	0.028	3	High	0.011
FIP200NTD/ATG13MR	200	208	AKIPLLECL	6	6	1.435	23.911	0.138	3	High	0.055
FIP200NTD/ATG13MR	200	208	AKIPLLECL	60	6	1.953	32.544	0.065	3	High	0.026
FIP200NTD/ATG13MR	200	208	AKIPLLECL	600	6	2.282	38.034	0.264	3	High	0.106
FIP200NTD/ATG13MR	200	208	AKIPLLECL	60000	6	3.5	58.326	0.17	3	High	0.069
FIP200NTD/ATG13MR	208	213	LTRHSY	6	4	1.795	44.876	0.153	3	High	0.061
FIP200NTD/ATG13MR	208	213	LTRHSY	60	4	1.87	46.754	0.03	3	High	0.012
FIP200NTD/ATG13MR	208	213	LTRHSY	600	4	1.798	44.957	0.155	3	High	0.063
FIP200NTD/ATG13MR	208	213	LTRHSY	60000	4	1.872	46.812	0.071	3	High	0.029
FIP200NTD/ATG13MR	208	217	LTRHSYRECL	6	8	4.406	55.069	0.442	3	High	0.178
FIP200NTD/ATG13MR	208	217	LTRHSYRECL	60	8	4.62	57.75	0.087	3	High	0.035
FIP200NTD/ATG13MR	208	217	LTRHSYRECL	600	8	4.493	56.164	0.335	3	High	0.135
FIP200NTD/ATG13MR	208	217	LTRHSYRECL	60000	8	4.445	55.567	0.22	3	High	0.088
FIP200NTD/ATG13MR	221	229	DSLPEHEDS	6	6	2.649	44.144	0.194	3	High	0.078
FIP200NTD/ATG13MR	221	229	DSLPEHEDS	60	6	2.725	45.411	0.165	3	High	0.067
FIP200NTD/ATG13MR	221	229	DSLPEHEDS	600	6	2.595	43.255	0.189	3	High	0.076
FIP200NTD/ATG13MR	221	229	DSLPEHEDS	60000	6	2.726	45.436	0.11	3	High	0.044
FIP200NTD/ATG13MR	221	230	DSLPEHEDSE	6	7	3.144	44.918	0.119	3	High	0.048
FIP200NTD/ATG13MR	221	230	DSLPEHEDSE	60	7	3.198	45.687	0.201	3	High	0.081
FIP200NTD/ATG13MR	221	230	DSLPEHEDSE	600	7	3.092	44.172	0.101	3	High	0.041
FIP200NTD/ATG13MR	221	230	DSLPEHEDSE	60000	7	3.306	47.23	0.112	3	High	0.045
FIP200NTD/ATG13MR	221	234	DSLPEHEDSEKAEM	6	11	5.565	50.59	0.45	3	High	0.181
FIP200NTD/ATG13MR	221	234	DSLPEHEDSEKAEM	60	11	5.711	51.918	0.12	3	High	0.048
FIP200NTD/ATG13MR	221	234	DSLPEHEDSEKAEM	600	11	5.486	49.87	0.301	3	High	0.121
FIP200NTD/ATG13MR	221	234	DSLPEHEDSEKAEM	60000	11	5.632	51.202	0.209	3	High	0.084
FIP200NTD/ATG13MR	221	239	DSLPEHEDSEKAEMKRSTE	6	16	9.286	58.038	0.466	3	High	0.188
FIP200NTD/ATG13MR	221	239	DSLPEHEDSEKAEMKRSTE	60	16	9.454	59.087	0.226	3	High	0.091
FIP200NTD/ATG13MR	221	239	DSLPEHEDSEKAEMKRSTE	600	16	9.233	57.703	0.174	3	High	0.07
FIP200NTD/ATG13MR	221	239	DSLPEHEDSEKAEMKRSTE	60000	16	9.564	59.776	0.336	3	High	0.135
FIP200NTD/ATG13MR	240	252	LVLSPDMPRTTNE	6	9	6.53	72.559	0.542	3	High	0.218
FIP200NTD/ATG13MR	240	252	LVLSPDMPRTTNE	60	9	6.697	74.416	0.044	3	High	0.018
FIP200NTD/ATG13MR	240	252	LVLSPDMPRTTNE	600	9	6.495	72.17	0.297	3	High	0.12
FIP200NTD/ATG13MR	240	252	LVLSPDMPRTTNE	60000	9	6.43	71.446	0.152	3	High	0.061
FIP200NTD/ATG13MR	241	252	VLSPDMPRTTNE	6	8	5.64	70.505	0.446	3	High	0.179
FIP200NTD/ATG13MR	241	252	VLSPDMPRTTNE	60	8	5.839	72.991	0.051	3	High	0.02
FIP200NTD/ATG13MR	241	252	VLSPDMPRTTNE	600	8	5.62	70.248	0.2	3	High	0.081
FIP200NTD/ATG13MR	241	252	VLSPDMPRTTNE	60000	8	5.632	70.4	0.221	3	High	0.089
FIP200NTD/ATG13MR	241	254	VLSPDMPRTTNESL	6	10	7.209	72.089	0.962	3	High	0.387
FIP200NTD/ATG13MR	241	254	VLSPDMPRTTNESL	60	10	7.478	74.784	0.154	3	High	0.062
FIP200NTD/ATG13MR	241	254	VLSPDMPRTTNESL	600	10	7.251	72.512	0.183	3	High	0.074
FIP200NTD/ATG13MR	241	254	VLSPDMPRTTNESL	60000	10	7.054	70.544	0.365	3	High	0.147
FIP200NTD/ATG13MR	255	263	LTSFPKSVE	6	6	4.652	77.536	0.198	3	High	0.08
FIP200NTD/ATG13MR	255	263	LTSFPKSVE	60	6	4.766	79.436	0.003	3	High	0.001
FIP200NTD/ATG13MR	255	263	LTSFPKSVE	600	6	4.656	77.599	0.208	3	High	0.084
FIP200NTD/ATG13MR	255	263	LTSFPKSVE	60000	6	4.722	78.707	0.037	3	High	0.015
FIP200NTD/ATG13MR	255	277	LTSFPKSVEHVSPDTADAESGKE	6	19	12.112	63.745	0.258	6	High	0.245
FIP200NTD/ATG13MR	255	277	LTSFPKSVEHVSPDTADAESGKE	60	19	12.489	65.732	0.139	6	High	0.133
FIP200NTD/ATG13MR	255	277	LTSFPKSVEHVSPDTADAESGKE	600	19	12.174	64.072	0.276	6	High	0.263
FIP200NTD/ATG13MR	255	277	LTSFPKSVEHVSPDTADAESGKE	60000	19	12.27	64.579	0.206	6	High	0.197
FIP200NTD/ATG13MR	256	277	TSFPKSVEHVSPDTADAESGKE	6	18	11.552	64.178	0.295	6	High	0.281
FIP200NTD/ATG13MR	256	277	TSFPKSVEHVSPDTADAESGKE	60	18	11.78	65.444	0.166	6	High	0.158
FIP200NTD/ATG13MR	256	277	TSFPKSVEHVSPDTADAESGKE	600	18	11.433	63.517	0.183	6	High	0.175
FIP200NTD/ATG13MR	256	277	TSFPKSVEHVSPDTADAESGKE	60000	18	11.676	64.866	0.29	5	High	0.234
FIP200NTD/ATG13MR	256	280	TSFPKSVEHVSPDTADAESGKEIRE	6	21	13.791	65.672	0.654	3	High	0.263
FIP200NTD/ATG13MR	256	280	TSFPKSVEHVSPDTADAESGKEIRE	60	21	14.085	67.072	0.082	3	High	0.033
FIP200NTD/ATG13MR	256	280	TSFPKSVEHVSPDTADAESGKEIRE	600	21	13.76	65.522	0.31	3	High	0.125
FIP200NTD/ATG13MR	256	280	TSFPKSVEHVSPDTADAESGKEIRE	60000	21	14.044	66.875	0.25	3	High	0.101
FIP200NTD/ATG13MR	264	277	HVSPDTADAESGKE	6	11	6.717	61.067	0.486	3	High	0.196
FIP200NTD/ATG13MR	264	277	HVSPDTADAESGKE	60	11	6.77	61.549	0.123	3	High	0.049
FIP200NTD/ATG13MR	264	277	HVSPDTADAESGKE	600	11	6.614	60.123	0.247	3	High	0.099
FIP200NTD/ATG13MR	264	277	HVSPDTADAESGKE	60000	11	6.994	63.581	0.289	3	High	0.116
FIP200NTD/ATG13MR	264	280	HVSPDTADAESGKEIRE	6	14	9.111	65.081	0.527	3	High	0.212
FIP200NTD/ATG13MR	264	280	HVSPDTADAESGKEIRE	60	14	9.289	66.353	0.262	3	High	0.105
FIP200NTD/ATG13MR	264	280	HVSPDTADAESGKEIRE	600	14	9.058	64.7	0.481	3	High	0.193
FIP200NTD/ATG13MR	264	280	HVSPDTADAESGKEIRE	60000	14	9.316	66.542	0.335	3	High	0.135
FIP200NTD/ATG13MR	271	280	DAESGKEIRE	6	8	5.191	64.889	0.414	3	High	0.167
FIP200NTD/ATG13MR	271	280	DAESGKEIRE	60	8	5.322	66.53	0.194	3	High	0.078
FIP200NTD/ATG13MR	271	280	DAESGKEIRE	600	8	5.137	64.216	0.26	3	High	0.105
FIP200NTD/ATG13MR	271	280	DAESGKEIRE	60000	8	5.261	65.767	0.247	3	High	0.099
FIP200NTD/ATG13MR	278	293	IRESCQSTVHQQDETT	6	14	8.882	63.443	0.229	6	High	0.218
FIP200NTD/ATG13MR	278	293	IRESCQSTVHQQDETT	60	14	9.028	64.486	0.082	6	High	0.078
FIP200NTD/ATG13MR	278	293	IRESCQSTVHQQDETT	600	14	8.83	63.072	0.097	6	High	0.093
FIP200NTD/ATG13MR	278	293	IRESCQSTVHQQDETT	60000	14	9.159	65.424	0.08	6	High	0.076
FIP200NTD/ATG13MR	281	293	SCQSTVHQQDETT	6	11	7.213	65.574	0.216	3	High	0.087
FIP200NTD/ATG13MR	281	293	SCQSTVHQQDETT	60	11	7.296	66.33	0.102	3	High	0.041
FIP200NTD/ATG13MR	281	293	SCQSTVHQQDETT	600	11	7.249	65.899	0.195	3	High	0.078
FIP200NTD/ATG13MR	281	293	SCQSTVHQQDETT	60000	11	7.561	68.738	0.178	3	High	0.072
FIP200NTD/ATG13MR	283	293	QSTVHQQDETT	6	9	5.847	64.963	0.256	3	High	0.103
FIP200NTD/ATG13MR	283	293	QSTVHQQDETT	60	9	5.987	66.527	0.102	3	High	0.041
FIP200NTD/ATG13MR	283	293	QSTVHQQDETT	600	9	5.784	64.266	0.173	3	High	0.07
FIP200NTD/ATG13MR	283	293	QSTVHQQDETT	60000	9	6.079	67.541	0.069	3	High	0.028
FIP200NTD/ATG13MR	293	304	TIDTKDGDLPFF	6	9	5.531	61.456	2.021	2	High	0.225
FIP200NTD/ATG13MR	293	304	TIDTKDGDLPFF	60	9	5.337	59.305	0.429	3	High	0.173
FIP200NTD/ATG13MR	293	304	TIDTKDGDLPFF	600	9	4.943	54.925	0.567	3	High	0.228
FIP200NTD/ATG13MR	293	304	TIDTKDGDLPFF	60000	9	4.639	51.54	0.248	3	High	0.1
FIP200NTD/ATG13MR	294	304	IDTKDGDLPFF	6	8	4.334	54.172	0.488	3	High	0.197
FIP200NTD/ATG13MR	294	304	IDTKDGDLPFF	60	8	4.522	56.524	0.068	3	High	0.027
FIP200NTD/ATG13MR	294	304	IDTKDGDLPFF	600	8	4.323	54.042	0.303	3	High	0.122
FIP200NTD/ATG13MR	294	304	IDTKDGDLPFF	60000	8	4.016	50.196	0.092	3	High	0.037
FIP200NTD/ATG13MR	294	308	IDTKDGDLPFFNVSL	6	12	6.129	51.075	0.461	3	High	0.186
FIP200NTD/ATG13MR	294	308	IDTKDGDLPFFNVSL	60	12	6.543	54.526	0.107	3	High	0.043
FIP200NTD/ATG13MR	294	308	IDTKDGDLPFFNVSL	600	12	6.803	56.69	0.184	3	High	0.074
FIP200NTD/ATG13MR	294	308	IDTKDGDLPFFNVSL	60000	12	6.753	56.273	0.1	3	High	0.04
FIP200NTD/ATG13MR	309	323	LDWINVQDRPNDVES	6	12	2.756	22.967	0.284	3	High	0.114
FIP200NTD/ATG13MR	309	323	LDWINVQDRPNDVES	60	12	4.426	36.88	0.136	3	High	0.055
FIP200NTD/ATG13MR	309	323	LDWINVQDRPNDVES	600	12	5.055	42.126	0.114	3	High	0.046
FIP200NTD/ATG13MR	309	323	LDWINVQDRPNDVES	60000	12	6.306	52.549	0.063	3	High	0.025
FIP200NTD/ATG13MR	309	324	LDWINVQDRPNDVESL	6	13	2.745	21.114	0.311	3	High	0.125
FIP200NTD/ATG13MR	309	324	LDWINVQDRPNDVESL	60	13	4.485	34.502	0.102	3	High	0.041
FIP200NTD/ATG13MR	309	324	LDWINVQDRPNDVESL	600	13	5.562	42.787	0.244	3	High	0.098
FIP200NTD/ATG13MR	309	324	LDWINVQDRPNDVESL	60000	13	6.964	53.566	0.206	3	High	0.083
FIP200NTD/ATG13MR	309	346	LDWINVQDRPNDVESLVRKCFDSMSRLDPRIIRPFIAE	6	33	4.708	14.267	0.073	3	High	0.029
FIP200NTD/ATG13MR	309	346	LDWINVQDRPNDVESLVRKCFDSMSRLDPRIIRPFIAE	60	33	9.674	29.314	0.88	3	High	0.354
FIP200NTD/ATG13MR	309	346	LDWINVQDRPNDVESLVRKCFDSMSRLDPRIIRPFIAE	600	33	15.735	47.68	0.273	3	High	0.11
FIP200NTD/ATG13MR	309	346	LDWINVQDRPNDVESLVRKCFDSMSRLDPRIIRPFIAE	60000	33	23.558	71.388	0.302	3	High	0.121
FIP200NTD/ATG13MR	310	324	DWINVQDRPNDVESL	6	12	2.802	23.354	0.232	3	High	0.094
FIP200NTD/ATG13MR	310	324	DWINVQDRPNDVESL	60	12	4.521	37.672	0.3	3	High	0.121
FIP200NTD/ATG13MR	310	324	DWINVQDRPNDVESL	600	12	5.144	42.867	0.122	3	High	0.049
FIP200NTD/ATG13MR	310	324	DWINVQDRPNDVESL	60000	12	6.334	52.786	0.071	3	High	0.029
FIP200NTD/ATG13MR	314	324	VQDRPNDVESL	6	8	2.789	34.865	0.182	3	High	0.073
FIP200NTD/ATG13MR	314	324	VQDRPNDVESL	60	8	4.202	52.528	0.164	3	High	0.066
FIP200NTD/ATG13MR	314	324	VQDRPNDVESL	600	8	4.755	59.442	0.121	3	High	0.049
FIP200NTD/ATG13MR	314	324	VQDRPNDVESL	60000	8	5.136	64.205	0.241	3	High	0.097
FIP200NTD/ATG13MR	324	332	LVRKCFDSM	6	7	0.025	0.356	0.048	3	High	0.019
FIP200NTD/ATG13MR	324	332	LVRKCFDSM	60	7	0.767	10.95	0.375	3	High	0.151
FIP200NTD/ATG13MR	324	332	LVRKCFDSM	600	7	3.088	44.116	0.43	3	High	0.173
FIP200NTD/ATG13MR	324	332	LVRKCFDSM	60000	7	4.781	68.303	0.258	3	High	0.104
FIP200NTD/ATG13MR	324	368	LVRKCFDSMSRLDPRIIRPFIAECRQTIAKLDNQNMKAIKGLEDR	6	41	12.078	29.457	0.331	3	High	0.133
FIP200NTD/ATG13MR	324	368	LVRKCFDSMSRLDPRIIRPFIAECRQTIAKLDNQNMKAIKGLEDR	60	41	17.869	43.583	0.08	3	High	0.032
FIP200NTD/ATG13MR	324	368	LVRKCFDSMSRLDPRIIRPFIAECRQTIAKLDNQNMKAIKGLEDR	600	41	24.568	59.922	0.739	3	High	0.298
FIP200NTD/ATG13MR	324	368	LVRKCFDSMSRLDPRIIRPFIAECRQTIAKLDNQNMKAIKGLEDR	60000	41	32.086	78.258	0.641	3	High	0.258
FIP200NTD/ATG13MR	325	346	VRKCFDSMSRLDPRIIRPFIAE	6	18	1.844	10.244	0.136	3	High	0.055
FIP200NTD/ATG13MR	325	346	VRKCFDSMSRLDPRIIRPFIAE	60	18	3.723	20.681	0.19	3	High	0.076
FIP200NTD/ATG13MR	325	346	VRKCFDSMSRLDPRIIRPFIAE	600	18	7.11	39.498	0.398	3	High	0.16
FIP200NTD/ATG13MR	325	346	VRKCFDSMSRLDPRIIRPFIAE	60000	18	11.956	66.423	0.221	3	High	0.089
FIP200NTD/ATG13MR	325	347	VRKCFDSMSRLDPRIIRPFIAEC	6	19	1.803	9.492	0.087	6	High	0.083
FIP200NTD/ATG13MR	325	347	VRKCFDSMSRLDPRIIRPFIAEC	60	19	3.548	18.673	0.139	6	High	0.133
FIP200NTD/ATG13MR	325	347	VRKCFDSMSRLDPRIIRPFIAEC	600	19	6.523	34.333	0.263	6	High	0.251
FIP200NTD/ATG13MR	325	347	VRKCFDSMSRLDPRIIRPFIAEC	60000	19	12.359	65.045	0.146	6	High	0.139
FIP200NTD/ATG13MR	325	369	VRKCFDSMSRLDPRIIRPFIAECRQTIAKLDNQNMKAIKGLEDRL	6	41	12.159	29.656	0.194	9	High	0.252
FIP200NTD/ATG13MR	325	369	VRKCFDSMSRLDPRIIRPFIAECRQTIAKLDNQNMKAIKGLEDRL	60	41	17.851	43.539	0.184	9	High	0.239
FIP200NTD/ATG13MR	325	369	VRKCFDSMSRLDPRIIRPFIAECRQTIAKLDNQNMKAIKGLEDRL	600	41	24.502	59.76	0.26	9	High	0.339
FIP200NTD/ATG13MR	325	369	VRKCFDSMSRLDPRIIRPFIAECRQTIAKLDNQNMKAIKGLEDRL	60000	41	32.109	78.315	0.239	9	High	0.311
FIP200NTD/ATG13MR	333	345	SRLDPRIIRPFIA	6	9	1.046	11.626	0.089	6	High	0.085
FIP200NTD/ATG13MR	333	345	SRLDPRIIRPFIA	60	9	1.656	18.4	0.059	6	High	0.056
FIP200NTD/ATG13MR	333	345	SRLDPRIIRPFIA	600	9	2.899	32.214	0.062	6	High	0.059
FIP200NTD/ATG13MR	333	345	SRLDPRIIRPFIA	60000	9	6.316	70.173	0.113	6	High	0.107
FIP200NTD/ATG13MR	333	346	SRLDPRIIRPFIAE	6	10	1.009	10.094	0.027	6	High	0.026
FIP200NTD/ATG13MR	333	346	SRLDPRIIRPFIAE	60	10	1.715	17.15	0.023	6	High	0.021
FIP200NTD/ATG13MR	333	346	SRLDPRIIRPFIAE	600	10	3.144	31.441	0.092	6	High	0.087
FIP200NTD/ATG13MR	333	346	SRLDPRIIRPFIAE	60000	10	6.768	67.683	0.051	6	High	0.049
FIP200NTD/ATG13MR	333	347	SRLDPRIIRPFIAEC	6	11	0.977	8.886	0.029	3	High	0.011
FIP200NTD/ATG13MR	333	347	SRLDPRIIRPFIAEC	60	11	1.674	15.215	0.036	3	High	0.015
FIP200NTD/ATG13MR	333	347	SRLDPRIIRPFIAEC	600	11	3.162	28.748	0.204	3	High	0.082
FIP200NTD/ATG13MR	333	347	SRLDPRIIRPFIAEC	60000	11	7.633	69.392	0.126	3	High	0.051
FIP200NTD/ATG13MR	347	361	CRQTIAKLDNQNMKA	6	13	4.389	33.759	0.187	3	High	0.075
FIP200NTD/ATG13MR	347	361	CRQTIAKLDNQNMKA	60	13	6.954	53.49	0.239	3	High	0.096
FIP200NTD/ATG13MR	347	361	CRQTIAKLDNQNMKA	600	13	9.618	73.986	0.235	3	High	0.094
FIP200NTD/ATG13MR	347	361	CRQTIAKLDNQNMKA	60000	13	10.534	81.029	0.308	3	High	0.124
FIP200NTD/ATG13MR	347	369	CRQTIAKLDNQNMKAIKGLEDRL	6	21	9.829	46.805	0.319	6	High	0.304
FIP200NTD/ATG13MR	347	369	CRQTIAKLDNQNMKAIKGLEDRL	60	21	13.141	62.578	0.396	6	High	0.377
FIP200NTD/ATG13MR	347	369	CRQTIAKLDNQNMKAIKGLEDRL	600	21	15.487	73.748	0.332	6	High	0.316
FIP200NTD/ATG13MR	347	369	CRQTIAKLDNQNMKAIKGLEDRL	60000	21	16.404	78.117	0.269	6	High	0.256
FIP200NTD/ATG13MR	348	354	RQTIAKL	6	5	0.145	2.902	0.117	3	High	0.047
FIP200NTD/ATG13MR	348	354	RQTIAKL	60	5	0.934	18.684	0.096	3	High	0.039
FIP200NTD/ATG13MR	348	354	RQTIAKL	600	5	3.332	66.636	0.344	3	High	0.138
FIP200NTD/ATG13MR	348	354	RQTIAKL	60000	5	4.184	83.678	0.149	3	High	0.06
FIP200NTD/ATG13MR	348	369	RQTIAKLDNQNMKAIKGLEDRL	6	20	9.872	49.359	0.221	6	High	0.21
FIP200NTD/ATG13MR	348	369	RQTIAKLDNQNMKAIKGLEDRL	60	20	13.018	65.089	0.353	6	High	0.337
FIP200NTD/ATG13MR	348	369	RQTIAKLDNQNMKAIKGLEDRL	600	20	15.148	75.741	0.428	6	High	0.408
FIP200NTD/ATG13MR	348	369	RQTIAKLDNQNMKAIKGLEDRL	60000	20	16.075	80.375	0.186	6	High	0.177
FIP200NTD/ATG13MR	355	369	DNQNMKAIKGLEDRL	6	13	8.639	66.457	0.349	5	High	0.281
FIP200NTD/ATG13MR	355	369	DNQNMKAIKGLEDRL	60	13	10.247	78.826	0.299	6	High	0.284
FIP200NTD/ATG13MR	355	369	DNQNMKAIKGLEDRL	600	13	10.168	78.215	0.244	6	High	0.233
FIP200NTD/ATG13MR	355	369	DNQNMKAIKGLEDRL	60000	13	10.278	79.059	0.215	6	High	0.204
FIP200NTD/ATG13MR	360	369	KAIKGLEDRL	6	8	4.374	54.679	0.289	3	High	0.116
FIP200NTD/ATG13MR	360	369	KAIKGLEDRL	60	8	5.06	63.252	0.118	3	High	0.047
FIP200NTD/ATG13MR	360	369	KAIKGLEDRL	600	8	4.955	61.932	0.272	3	High	0.11
FIP200NTD/ATG13MR	360	369	KAIKGLEDRL	60000	8	5.234	65.429	0.075	3	High	0.03
FIP200NTD/ATG13MR	362	369	IKGLEDRL	6	6	3.512	58.537	0.338	3	High	0.136
FIP200NTD/ATG13MR	362	369	IKGLEDRL	60	6	4.143	69.043	0.125	3	High	0.05
FIP200NTD/ATG13MR	362	369	IKGLEDRL	600	6	4.077	67.945	0.222	3	High	0.09
FIP200NTD/ATG13MR	362	369	IKGLEDRL	60000	6	4.041	67.356	0.248	3	High	0.1
FIP200NTD/ATG13MR	376	403	IASCGRLVNEQKELAQGFLANQKRAENL	6	26	10.116	38.909	0.136	3	High	0.055
FIP200NTD/ATG13MR	376	403	IASCGRLVNEQKELAQGFLANQKRAENL	60	26	12.175	46.826	0.352	3	High	0.142
FIP200NTD/ATG13MR	376	403	IASCGRLVNEQKELAQGFLANQKRAENL	600	26	13.598	52.3	0.202	3	High	0.081
FIP200NTD/ATG13MR	376	403	IASCGRLVNEQKELAQGFLANQKRAENL	60000	26	18.381	70.696	0.506	3	High	0.204
FIP200NTD/ATG13MR	376	405	IASCGRLVNEQKELAQGFLANQKRAENLKD	6	28	11.198	39.992	0.577	3	High	0.232
FIP200NTD/ATG13MR	376	405	IASCGRLVNEQKELAQGFLANQKRAENLKD	60	28	13.186	47.092	0.206	3	High	0.083
FIP200NTD/ATG13MR	376	405	IASCGRLVNEQKELAQGFLANQKRAENLKD	600	28	14.565	52.019	0.259	3	High	0.104
FIP200NTD/ATG13MR	376	405	IASCGRLVNEQKELAQGFLANQKRAENLKD	60000	28	19.726	70.449	0.317	3	High	0.128
FIP200NTD/ATG13MR	376	409	IASCGRLVNEQKELAQGFLANQKRAENLKDASVL	6	32	14.19	44.343	0.637	3	High	0.256
FIP200NTD/ATG13MR	376	409	IASCGRLVNEQKELAQGFLANQKRAENLKDASVL	60	32	16.296	50.924	0.29	3	High	0.117
FIP200NTD/ATG13MR	376	409	IASCGRLVNEQKELAQGFLANQKRAENLKDASVL	600	32	17.596	54.987	0.892	3	High	0.359
FIP200NTD/ATG13MR	376	409	IASCGRLVNEQKELAQGFLANQKRAENLKDASVL	60000	32	22.837	71.364	0.056	3	High	0.023
FIP200NTD/ATG13MR	383	392	VNEQKELAQG	6	8	0.348	4.353	0.115	3	High	0.046
FIP200NTD/ATG13MR	383	392	VNEQKELAQG	60	8	0.723	9.039	0.048	3	High	0.019
FIP200NTD/ATG13MR	383	392	VNEQKELAQG	600	8	0.805	10.061	0.076	3	High	0.03
FIP200NTD/ATG13MR	383	392	VNEQKELAQG	60000	8	3.822	47.773	0.105	3	High	0.042
FIP200NTD/ATG13MR	383	393	VNEQKELAQGF	6	9	0.371	4.119	0.12	3	High	0.048
FIP200NTD/ATG13MR	383	393	VNEQKELAQGF	60	9	0.915	10.164	0.148	3	High	0.059
FIP200NTD/ATG13MR	383	393	VNEQKELAQGF	600	9	1.436	15.955	0.35	3	High	0.141
FIP200NTD/ATG13MR	383	393	VNEQKELAQGF	60000	9	4.422	49.128	0.04	3	High	0.016
FIP200NTD/ATG13MR	383	394	VNEQKELAQGFL	6	10	0.636	6.358	0.227	3	High	0.091
FIP200NTD/ATG13MR	383	394	VNEQKELAQGFL	60	10	1.941	19.411	0.071	3	High	0.028
FIP200NTD/ATG13MR	383	394	VNEQKELAQGFL	600	10	2.364	23.636	0.12	3	High	0.048
FIP200NTD/ATG13MR	383	394	VNEQKELAQGFL	60000	10	5.223	52.229	0.045	3	High	0.018
FIP200NTD/ATG13MR	383	402	VNEQKELAQGFLANQKRAEN	6	18	7.568	42.044	0.451	3	High	0.182
FIP200NTD/ATG13MR	383	402	VNEQKELAQGFLANQKRAEN	60	18	9.135	50.752	0.582	3	High	0.234
FIP200NTD/ATG13MR	383	402	VNEQKELAQGFLANQKRAEN	600	18	9.704	53.912	0.128	3	High	0.052
FIP200NTD/ATG13MR	383	402	VNEQKELAQGFLANQKRAEN	60000	18	12.603	70.017	0.302	3	High	0.121
FIP200NTD/ATG13MR	383	405	VNEQKELAQGFLANQKRAENLKD	6	21	9.586	45.649	0.245	6	High	0.233
FIP200NTD/ATG13MR	383	405	VNEQKELAQGFLANQKRAENLKD	60	21	11.177	53.225	0.259	6	High	0.246
FIP200NTD/ATG13MR	383	405	VNEQKELAQGFLANQKRAENLKD	600	21	11.681	55.626	0.248	6	High	0.236
FIP200NTD/ATG13MR	383	405	VNEQKELAQGFLANQKRAENLKD	60000	21	15.018	71.515	0.138	6	High	0.132
FIP200NTD/ATG13MR	383	409	VNEQKELAQGFLANQKRAENLKDASVL	6	25	12.851	51.404	0.34	3	High	0.137
FIP200NTD/ATG13MR	383	409	VNEQKELAQGFLANQKRAENLKDASVL	60	25	14.394	57.574	0.298	3	High	0.12
FIP200NTD/ATG13MR	383	409	VNEQKELAQGFLANQKRAENLKDASVL	600	25	14.936	59.744	0.265	3	High	0.107
FIP200NTD/ATG13MR	383	409	VNEQKELAQGFLANQKRAENLKDASVL	60000	25	18.216	72.864	0.174	3	High	0.07
FIP200NTD/ATG13MR	393	402	FLANQKRAEN	6	8	6.347	79.338	0.272	3	High	0.109
FIP200NTD/ATG13MR	393	402	FLANQKRAEN	60	8	6.479	80.992	0.076	3	High	0.031
FIP200NTD/ATG13MR	393	402	FLANQKRAEN	600	8	6.339	79.237	0.316	3	High	0.127
FIP200NTD/ATG13MR	393	402	FLANQKRAEN	60000	8	6.37	79.629	0.217	3	High	0.088
FIP200NTD/ATG13MR	393	405	FLANQKRAENLKD	6	11	7.734	70.31	0.393	3	High	0.158
FIP200NTD/ATG13MR	393	405	FLANQKRAENLKD	60	11	7.915	71.953	0.144	3	High	0.058
FIP200NTD/ATG13MR	393	405	FLANQKRAENLKD	600	11	7.77	70.634	0.141	3	High	0.057
FIP200NTD/ATG13MR	393	405	FLANQKRAENLKD	60000	11	8.027	72.972	0.17	3	High	0.069
FIP200NTD/ATG13MR	394	403	LANQKRAENL	6	8	6.402	80.03	0.199	3	High	0.08
FIP200NTD/ATG13MR	394	403	LANQKRAENL	60	8	6.503	81.282	0.169	3	High	0.068
FIP200NTD/ATG13MR	394	403	LANQKRAENL	600	8	6.303	78.786	0.185	3	High	0.075
FIP200NTD/ATG13MR	394	403	LANQKRAENL	60000	8	6.406	80.08	0.107	3	High	0.043
FIP200NTD/ATG13MR	394	405	LANQKRAENLKD	6	10	7.192	71.921	0.482	6	High	0.459
FIP200NTD/ATG13MR	394	405	LANQKRAENLKD	60	10	7.259	72.594	0.51	6	High	0.486
FIP200NTD/ATG13MR	394	405	LANQKRAENLKD	600	10	7.124	71.236	0.527	6	High	0.502
FIP200NTD/ATG13MR	394	405	LANQKRAENLKD	60000	10	7.457	74.571	0.295	6	High	0.281
FIP200NTD/ATG13MR	413	420	CLSHANQL	6	6	2.903	48.377	0.063	3	High	0.025
FIP200NTD/ATG13MR	413	420	CLSHANQL	60	6	3.433	57.21	0.138	3	High	0.056
FIP200NTD/ATG13MR	413	420	CLSHANQL	600	6	3.771	62.843	0.135	3	High	0.054
FIP200NTD/ATG13MR	413	420	CLSHANQL	60000	6	3.864	64.408	0.124	3	High	0.05
FIP200NTD/ATG13MR	413	421	CLSHANQLM	6	7	2.845	40.64	0.15	3	High	0.06
FIP200NTD/ATG13MR	413	421	CLSHANQLM	60	7	3.479	49.695	0.068	3	High	0.027
FIP200NTD/ATG13MR	413	421	CLSHANQLM	600	7	4.455	63.647	0.18	3	High	0.072
FIP200NTD/ATG13MR	413	421	CLSHANQLM	60000	7	4.586	65.517	0.137	3	High	0.055
FIP200NTD/ATG13MR	414	420	LSHANQL	6	5	2.235	44.704	0.141	3	High	0.057
FIP200NTD/ATG13MR	414	420	LSHANQL	60	5	2.632	52.641	0.043	3	High	0.017
FIP200NTD/ATG13MR	414	420	LSHANQL	600	5	3.101	62.022	0.1	3	High	0.04
FIP200NTD/ATG13MR	414	420	LSHANQL	60000	5	3.137	62.744	0.144	3	High	0.058
FIP200NTD/ATG13MR	421	448	MIMLQNHRKLLDIKQKCTTAKQELANNL	6	26	0.43	1.654	0.338	3	High	0.136
FIP200NTD/ATG13MR	421	448	MIMLQNHRKLLDIKQKCTTAKQELANNL	60	26	3.088	11.877	0.426	3	High	0.172
FIP200NTD/ATG13MR	421	448	MIMLQNHRKLLDIKQKCTTAKQELANNL	600	26	7.024	27.016	0.278	3	High	0.112
FIP200NTD/ATG13MR	421	448	MIMLQNHRKLLDIKQKCTTAKQELANNL	60000	26	13.944	53.629	0.721	3	High	0.29
FIP200NTD/ATG13MR	422	432	IMLQNHRKLLD	6	9	0.099	1.104	0.054	6	High	0.052
FIP200NTD/ATG13MR	422	432	IMLQNHRKLLD	60	9	0.094	1.043	0.037	6	High	0.035
FIP200NTD/ATG13MR	422	432	IMLQNHRKLLD	600	9	0.173	1.917	0.059	6	High	0.057
FIP200NTD/ATG13MR	422	432	IMLQNHRKLLD	60000	9	2.14	23.773	0.059	6	High	0.056
FIP200NTD/ATG13MR	422	439	IMLQNHRKLLDIKQKCTT	6	16	0.23	1.438	0.321	3	High	0.129
FIP200NTD/ATG13MR	422	439	IMLQNHRKLLDIKQKCTT	60	16	1.203	7.522	0.141	3	High	0.057
FIP200NTD/ATG13MR	422	439	IMLQNHRKLLDIKQKCTT	600	16	2.644	16.523	0.151	3	High	0.061
FIP200NTD/ATG13MR	422	439	IMLQNHRKLLDIKQKCTT	60000	16	5.999	37.494	0.259	3	High	0.104
FIP200NTD/ATG13MR	422	448	IMLQNHRKLLDIKQKCTTAKQELANNL	6	25	0.664	2.657	0.12	6	High	0.114
FIP200NTD/ATG13MR	422	448	IMLQNHRKLLDIKQKCTTAKQELANNL	60	25	3.246	12.984	0.11	6	High	0.105
FIP200NTD/ATG13MR	422	448	IMLQNHRKLLDIKQKCTTAKQELANNL	600	25	7.135	28.54	0.142	6	High	0.136
FIP200NTD/ATG13MR	422	448	IMLQNHRKLLDIKQKCTTAKQELANNL	60000	25	13.565	54.258	0.072	6	High	0.068
FIP200NTD/ATG13MR	422	457	IMLQNHRKLLDIKQKCTTAKQELANNLHVRLKWCCF	6	34	0.67	1.971	0.296	3	High	0.119
FIP200NTD/ATG13MR	422	457	IMLQNHRKLLDIKQKCTTAKQELANNLHVRLKWCCF	60	34	3.407	10.02	0.453	3	High	0.182
FIP200NTD/ATG13MR	422	457	IMLQNHRKLLDIKQKCTTAKQELANNLHVRLKWCCF	600	34	7.854	23.099	0.402	3	High	0.162
FIP200NTD/ATG13MR	422	457	IMLQNHRKLLDIKQKCTTAKQELANNLHVRLKWCCF	60000	34	19.055	56.043	0.086	3	High	0.035
FIP200NTD/ATG13MR	424	432	LQNHRKLLD	6	7	0.155	2.215	0.05	3	High	0.02
FIP200NTD/ATG13MR	424	432	LQNHRKLLD	60	7	0.152	2.173	0.064	3	High	0.026
FIP200NTD/ATG13MR	424	432	LQNHRKLLD	600	7	0.223	3.189	0.122	3	High	0.049
FIP200NTD/ATG13MR	424	432	LQNHRKLLD	60000	7	1.373	19.621	0.02	3	High	0.008
FIP200NTD/ATG13MR	424	448	LQNHRKLLDIKQKCTTAKQELANNL	6	23	0.735	3.195	0.041	6	High	0.039
FIP200NTD/ATG13MR	424	448	LQNHRKLLDIKQKCTTAKQELANNL	60	23	3.318	14.426	0.076	6	High	0.072
FIP200NTD/ATG13MR	424	448	LQNHRKLLDIKQKCTTAKQELANNL	600	23	7.055	30.674	0.13	6	High	0.124
FIP200NTD/ATG13MR	424	448	LQNHRKLLDIKQKCTTAKQELANNL	60000	23	12.609	54.823	0.135	6	High	0.128
FIP200NTD/ATG13MR	424	457	LQNHRKLLDIKQKCTTAKQELANNLHVRLKWCCF	6	32	0.766	2.395	0.397	3	High	0.16
FIP200NTD/ATG13MR	424	457	LQNHRKLLDIKQKCTTAKQELANNLHVRLKWCCF	60	32	3.342	10.442	0.181	3	High	0.073
FIP200NTD/ATG13MR	424	457	LQNHRKLLDIKQKCTTAKQELANNLHVRLKWCCF	600	32	7.927	24.771	0.186	3	High	0.075
FIP200NTD/ATG13MR	424	457	LQNHRKLLDIKQKCTTAKQELANNLHVRLKWCCF	60000	32	18.133	56.664	0.469	3	High	0.189
FIP200NTD/ATG13MR	433	448	IKQKCTTAKQELANNL	6	14	0.621	4.438	0.051	6	High	0.049
FIP200NTD/ATG13MR	433	448	IKQKCTTAKQELANNL	60	14	2.92	20.858	0.107	6	High	0.102
FIP200NTD/ATG13MR	433	448	IKQKCTTAKQELANNL	600	14	6.217	44.409	0.241	6	High	0.229
FIP200NTD/ATG13MR	433	448	IKQKCTTAKQELANNL	60000	14	10.216	72.969	0.267	6	High	0.254
FIP200NTD/ATG13MR	449	456	HVRLKWCC	6	6	0.01	0.161	0.029	3	High	0.012
FIP200NTD/ATG13MR	449	456	HVRLKWCC	60	6	0.038	0.631	0.01	5	High	0.008
FIP200NTD/ATG13MR	449	456	HVRLKWCC	600	6	0.179	2.985	0.118	6	High	0.112
FIP200NTD/ATG13MR	449	456	HVRLKWCC	60000	6	3.183	53.049	0.109	6	High	0.103
FIP200NTD/ATG13MR	449	457	HVRLKWCCF	6	7	0.033	0.477	0.036	5	High	0.029
FIP200NTD/ATG13MR	449	457	HVRLKWCCF	60	7	0.026	0.368	0.015	6	High	0.014
FIP200NTD/ATG13MR	449	457	HVRLKWCCF	600	7	0.283	4.043	0.081	6	High	0.077
FIP200NTD/ATG13MR	449	457	HVRLKWCCF	60000	7	3.919	55.985	0.03	6	High	0.029
FIP200NTD/ATG13MR	457	469	FVMLHADQDGEKL	6	11	0.17	1.549	0.071	6	High	0.067
FIP200NTD/ATG13MR	457	469	FVMLHADQDGEKL	60	11	0.783	7.122	0.05	6	High	0.048
FIP200NTD/ATG13MR	457	469	FVMLHADQDGEKL	600	11	2.714	24.673	0.139	6	High	0.133
FIP200NTD/ATG13MR	457	469	FVMLHADQDGEKL	60000	11	5.593	50.849	0.076	6	High	0.072
FIP200NTD/ATG13MR	457	472	FVMLHADQDGEKLQAL	6	14	0.122	0.869	0.061	6	High	0.058
FIP200NTD/ATG13MR	457	472	FVMLHADQDGEKLQAL	60	14	0.747	5.333	0.061	6	High	0.058
FIP200NTD/ATG13MR	457	472	FVMLHADQDGEKLQAL	600	14	2.672	19.086	0.114	6	High	0.108
FIP200NTD/ATG13MR	457	472	FVMLHADQDGEKLQAL	60000	14	6.737	48.119	0.065	6	High	0.062
FIP200NTD/ATG13MR	458	472	VMLHADQDGEKLQAL	6	13	0.137	1.057	0.036	6	High	0.034
FIP200NTD/ATG13MR	458	472	VMLHADQDGEKLQAL	60	13	0.723	5.56	0.051	6	High	0.049
FIP200NTD/ATG13MR	458	472	VMLHADQDGEKLQAL	600	13	2.698	20.755	0.088	6	High	0.084
FIP200NTD/ATG13MR	458	472	VMLHADQDGEKLQAL	60000	13	6.271	48.239	0.111	6	High	0.106
FIP200NTD/ATG13MR	461	469	HADQDGEKL	6	7	0.161	2.294	0.05	3	High	0.02
FIP200NTD/ATG13MR	461	469	HADQDGEKL	60	7	0.65	9.281	0.041	3	High	0.016
FIP200NTD/ATG13MR	461	469	HADQDGEKL	600	7	2.018	28.831	0.171	3	High	0.069
FIP200NTD/ATG13MR	461	469	HADQDGEKL	60000	7	3.292	47.032	0.046	3	High	0.019
FIP200NTD/ATG13MR	480	487	LERVKIVE	6	6	0.63	10.505	0.046	3	High	0.019
FIP200NTD/ATG13MR	480	487	LERVKIVE	60	6	1.682	28.034	0.035	3	High	0.014
FIP200NTD/ATG13MR	480	487	LERVKIVE	600	6	2.208	36.797	0.129	3	High	0.052
FIP200NTD/ATG13MR	480	487	LERVKIVE	60000	6	4.292	71.527	0.058	3	High	0.023
FIP200NTD/ATG13MR	480	488	LERVKIVEA	6	7	0.684	9.771	0.128	3	High	0.052
FIP200NTD/ATG13MR	480	488	LERVKIVEA	60	7	2.024	28.909	0.013	3	High	0.005
FIP200NTD/ATG13MR	480	488	LERVKIVEA	600	7	2.863	40.897	0.139	3	High	0.056
FIP200NTD/ATG13MR	480	488	LERVKIVEA	60000	7	4.949	70.695	0.14	3	High	0.056
FIP200NTD/ATG13MR	480	489	LERVKIVEAL	6	8	0.748	9.354	0.079	3	High	0.032
FIP200NTD/ATG13MR	480	489	LERVKIVEAL	60	8	2.146	26.831	0.034	3	High	0.014
FIP200NTD/ATG13MR	480	489	LERVKIVEAL	600	8	3.081	38.514	0.08	3	High	0.032
FIP200NTD/ATG13MR	480	489	LERVKIVEAL	60000	8	5.656	70.7	0.118	3	High	0.048
FIP200NTD/ATG13MR	480	495	LERVKIVEALSTVPQM	6	13	1.671	12.854	0.065	6	High	0.062
FIP200NTD/ATG13MR	480	495	LERVKIVEALSTVPQM	60	13	3.613	27.792	0.135	6	High	0.128
FIP200NTD/ATG13MR	480	495	LERVKIVEALSTVPQM	600	13	5.707	43.897	0.074	6	High	0.07
FIP200NTD/ATG13MR	480	495	LERVKIVEALSTVPQM	60000	13	9.488	72.988	0.111	6	High	0.105
FIP200NTD/ATG13MR	503	515	VVRRKMFIKHYRE	6	11	0.417	3.789	0.037	6	High	0.036
FIP200NTD/ATG13MR	503	515	VVRRKMFIKHYRE	60	11	0.94	8.548	0.045	6	High	0.042
FIP200NTD/ATG13MR	503	515	VVRRKMFIKHYRE	600	11	1.653	15.027	0.123	6	High	0.117
FIP200NTD/ATG13MR	503	515	VVRRKMFIKHYRE	60000	11	3.856	35.054	0.25	6	High	0.239
FIP200NTD/ATG13MR	503	520	VVRRKMFIKHYREWAGAL	6	16	0.686	4.286	0.044	9	High	0.057
FIP200NTD/ATG13MR	503	520	VVRRKMFIKHYREWAGAL	60	16	1.673	10.459	0.042	9	High	0.055
FIP200NTD/ATG13MR	503	520	VVRRKMFIKHYREWAGAL	600	16	3.081	19.257	0.091	9	High	0.118
FIP200NTD/ATG13MR	503	520	VVRRKMFIKHYREWAGAL	60000	16	7.359	45.997	0.052	9	High	0.068
FIP200NTD/ATG13MR	521	529	VKDGKRLYE	6	7	0.201	2.867	0.083	3	High	0.033
FIP200NTD/ATG13MR	521	529	VKDGKRLYE	60	7	0.27	3.85	0.156	3	High	0.063
FIP200NTD/ATG13MR	521	529	VKDGKRLYE	600	7	0.654	9.345	0.138	3	High	0.055
FIP200NTD/ATG13MR	521	529	VKDGKRLYE	60000	7	3.114	44.489	0.128	3	High	0.051
FIP200NTD/ATG13MR	521	531	VKDGKRLYEAE	6	9	0.276	3.063	0.068	3	High	0.027
FIP200NTD/ATG13MR	521	531	VKDGKRLYEAE	60	9	0.421	4.676	0.192	3	High	0.077
FIP200NTD/ATG13MR	521	531	VKDGKRLYEAE	600	9	1.17	13.005	0.249	3	High	0.1
FIP200NTD/ATG13MR	521	531	VKDGKRLYEAE	60000	9	4.714	52.374	0.184	3	High	0.074
FIP200NTD/ATG13MR	521	538	VKDGKRLYEAEKSKRESF	6	16	0.836	5.223	0.219	3	High	0.088
FIP200NTD/ATG13MR	521	538	VKDGKRLYEAEKSKRESF	60	16	1.587	9.917	0.09	3	High	0.036
FIP200NTD/ATG13MR	521	538	VKDGKRLYEAEKSKRESF	600	16	3.392	21.199	0.396	3	High	0.16
FIP200NTD/ATG13MR	521	538	VKDGKRLYEAEKSKRESF	60000	16	8.753	54.707	0.24	3	High	0.096
FIP200NTD/ATG13MR	521	541	VKDGKRLYEAEKSKRESFGKL	6	19	0.998	5.251	0.079	12	High	0.124
FIP200NTD/ATG13MR	521	541	VKDGKRLYEAEKSKRESFGKL	60	19	2.165	11.393	0.11	12	High	0.173
FIP200NTD/ATG13MR	521	541	VKDGKRLYEAEKSKRESFGKL	600	19	4.422	23.271	0.185	12	High	0.291
FIP200NTD/ATG13MR	521	541	VKDGKRLYEAEKSKRESFGKL	60000	19	10.475	55.133	0.18	12	High	0.284
FIP200NTD/ATG13MR	528	541	YEAEKSKRESFGKL	6	12	0.796	6.634	0.189	3	High	0.076
FIP200NTD/ATG13MR	528	541	YEAEKSKRESFGKL	60	12	1.861	15.507	0.044	3	High	0.018
FIP200NTD/ATG13MR	528	541	YEAEKSKRESFGKL	600	12	3.799	31.661	0.254	3	High	0.102
FIP200NTD/ATG13MR	528	541	YEAEKSKRESFGKL	60000	12	6.645	55.377	0.092	3	High	0.037
FIP200NTD/ATG13MR	532	541	KSKRESFGKL	6	8	0.568	7.101	0.252	3	High	0.102
FIP200NTD/ATG13MR	532	541	KSKRESFGKL	60	8	1.56	19.494	0.109	3	High	0.044
FIP200NTD/ATG13MR	532	541	KSKRESFGKL	600	8	2.751	34.388	0.403	3	High	0.162
FIP200NTD/ATG13MR	532	541	KSKRESFGKL	60000	8	4.432	55.404	0.093	3	High	0.038
FIP200NTD/ATG13MR	542	551	FRKSFLRNRL	6	8	4.636	57.949	0.229	3	High	0.092
FIP200NTD/ATG13MR	542	551	FRKSFLRNRL	60	8	5.955	74.439	0.258	3	High	0.104
FIP200NTD/ATG13MR	542	551	FRKSFLRNRL	600	8	6.313	78.914	0.097	3	High	0.039
FIP200NTD/ATG13MR	542	551	FRKSFLRNRL	60000	8	6.352	79.398	1.197	2	High	0.133
FIP200NTD/ATG13MR	552	562	FRGLDSWPPSF	6	7	3.754	53.626	0.298	3	High	0.12
FIP200NTD/ATG13MR	552	562	FRGLDSWPPSF	60	7	4.333	61.904	0.065	3	High	0.026
FIP200NTD/ATG13MR	552	562	FRGLDSWPPSF	600	7	4.348	62.119	0.173	3	High	0.07
FIP200NTD/ATG13MR	552	562	FRGLDSWPPSF	60000	7	4.127	58.957	0.134	3	High	0.054
FIP200NTD/ATG13MR	563	574	CTQKPRKFDCEL	6	9	5.392	59.916	0.47	3	High	0.189
FIP200NTD/ATG13MR	563	574	CTQKPRKFDCEL	60	9	6.281	69.787	0.198	3	High	0.08
FIP200NTD/ATG13MR	563	574	CTQKPRKFDCEL	600	9	6.166	68.509	0.253	3	High	0.102
FIP200NTD/ATG13MR	563	574	CTQKPRKFDCEL	60000	9	6.134	68.158	0.1	3	High	0.04
FIP200NTD/ATG13MR	575	583	PDISLKDLQ	6	7	2.346	33.514	0.095	3	High	0.038
FIP200NTD/ATG13MR	575	583	PDISLKDLQ	60	7	2.857	40.814	0.095	3	High	0.038
FIP200NTD/ATG13MR	575	583	PDISLKDLQ	600	7	4.114	58.778	0.04	3	High	0.016
FIP200NTD/ATG13MR	575	583	PDISLKDLQ	60000	7	5.061	72.3	0.13	3	High	0.052
FIP200NTD/ATG13MR	575	584	PDISLKDLQF	6	8	2.316	28.949	0.081	3	High	0.033
FIP200NTD/ATG13MR	575	584	PDISLKDLQF	60	8	3.091	38.633	0.011	3	High	0.005
FIP200NTD/ATG13MR	575	584	PDISLKDLQF	600	8	4.752	59.396	0.092	3	High	0.037
FIP200NTD/ATG13MR	575	584	PDISLKDLQF	60000	8	5.744	71.805	0.111	3	High	0.045
FIP200NTD/ATG13MR	584	599	FLQSFCPSEVQPFLRV	6	12	2.48	20.668	0.164	3	High	0.066
FIP200NTD/ATG13MR	584	599	FLQSFCPSEVQPFLRV	60	12	4.565	38.045	0.041	3	High	0.017
FIP200NTD/ATG13MR	584	599	FLQSFCPSEVQPFLRV	600	12	8.365	69.709	0.207	3	High	0.083
FIP200NTD/ATG13MR	584	599	FLQSFCPSEVQPFLRV	60000	12	9.151	76.257	0.261	3	High	0.105
FIP200NTD/ATG13MR	584	602	FLQSFCPSEVQPFLRVPLL	6	14	4.078	29.125	0.172	3	High	0.069
FIP200NTD/ATG13MR	584	602	FLQSFCPSEVQPFLRVPLL	60	14	6.381	45.578	0.2	3	High	0.081
FIP200NTD/ATG13MR	584	602	FLQSFCPSEVQPFLRVPLL	600	14	9.961	71.149	0.028	3	High	0.011
FIP200NTD/ATG13MR	584	602	FLQSFCPSEVQPFLRVPLL	60000	14	10.663	76.162	0.103	3	High	0.041
FIP200NTD/ATG13MR	585	599	LQSFCPSEVQPFLRV	6	11	2.567	23.339	0.21	3	High	0.085
FIP200NTD/ATG13MR	585	599	LQSFCPSEVQPFLRV	60	11	4.691	42.644	0.05	3	High	0.02
FIP200NTD/ATG13MR	585	599	LQSFCPSEVQPFLRV	600	11	8.193	74.484	0.101	3	High	0.041
FIP200NTD/ATG13MR	585	599	LQSFCPSEVQPFLRV	60000	11	8.626	78.421	0.047	3	High	0.019
FIP200NTD/ATG13MR	585	602	LQSFCPSEVQPFLRVPLL	6	13	4.076	31.354	0.238	3	High	0.096
FIP200NTD/ATG13MR	585	602	LQSFCPSEVQPFLRVPLL	60	13	6.309	48.532	0.148	3	High	0.059
FIP200NTD/ATG13MR	585	602	LQSFCPSEVQPFLRVPLL	600	13	9.651	74.237	0.128	3	High	0.052
FIP200NTD/ATG13MR	585	602	LQSFCPSEVQPFLRVPLL	60000	13	9.971	76.698	0.112	3	High	0.045
FIP200NTD/ATG13MR	585	603	LQSFCPSEVQPFLRVPLLC	6	14	4.895	34.962	0.129	3	High	0.052
FIP200NTD/ATG13MR	585	603	LQSFCPSEVQPFLRVPLLC	60	14	7.17	51.216	0.161	3	High	0.065
FIP200NTD/ATG13MR	585	603	LQSFCPSEVQPFLRVPLLC	600	14	10.484	74.882	0.206	3	High	0.083
FIP200NTD/ATG13MR	585	603	LQSFCPSEVQPFLRVPLLC	60000	14	10.79	77.07	0.117	3	High	0.047
FIP200NTD/ATG13MR	585	604	LQSFCPSEVQPFLRVPLLCD	6	15	4.503	30.018	0.496	3	High	0.2
FIP200NTD/ATG13MR	585	604	LQSFCPSEVQPFLRVPLLCD	60	15	6.279	41.86	0.271	3	High	0.109
FIP200NTD/ATG13MR	585	604	LQSFCPSEVQPFLRVPLLCD	600	15	8.793	58.621	0.324	3	High	0.13
FIP200NTD/ATG13MR	585	604	LQSFCPSEVQPFLRVPLLCD	60000	15	9.467	63.115	0.427	3	High	0.172
FIP200NTD/ATG13MR	588	603	FCPSEVQPFLRVPLLC	6	11	4.78	43.459	0.134	3	High	0.054
FIP200NTD/ATG13MR	588	603	FCPSEVQPFLRVPLLC	60	11	6.347	57.702	0.186	3	High	0.075
FIP200NTD/ATG13MR	588	603	FCPSEVQPFLRVPLLC	600	11	8.46	76.908	0.144	3	High	0.058
FIP200NTD/ATG13MR	588	603	FCPSEVQPFLRVPLLC	60000	11	8.746	79.506	0.31	3	High	0.125
FIP200NTD/ATG13MR	590	602	PSEVQPFLRVPLL	6	9	3.161	35.126	0.194	3	High	0.078
FIP200NTD/ATG13MR	590	602	PSEVQPFLRVPLL	60	9	4.633	51.483	0.087	3	High	0.035
FIP200NTD/ATG13MR	590	602	PSEVQPFLRVPLL	600	9	6.718	74.649	0.095	3	High	0.038
FIP200NTD/ATG13MR	590	602	PSEVQPFLRVPLL	60000	9	6.994	77.709	0.083	3	High	0.033
FIP200NTD/ATG13MR	590	603	PSEVQPFLRVPLLC	6	10	3.96	39.598	0.294	3	High	0.118
FIP200NTD/ATG13MR	590	603	PSEVQPFLRVPLLC	60	10	5.436	54.361	0.074	3	High	0.03
FIP200NTD/ATG13MR	590	603	PSEVQPFLRVPLLC	600	10	7.618	76.176	0.214	3	High	0.086
FIP200NTD/ATG13MR	590	603	PSEVQPFLRVPLLC	60000	10	7.713	77.131	0.075	3	High	0.03
FIP200NTD/ATG13MR	593	602	VQPFLRVPLL	6	6	2.596	43.271	0.08	3	High	0.032
FIP200NTD/ATG13MR	593	602	VQPFLRVPLL	60	6	3.762	62.701	0.175	3	High	0.07
FIP200NTD/ATG13MR	593	602	VQPFLRVPLL	600	6	5.076	84.607	0.23	3	High	0.093
FIP200NTD/ATG13MR	593	602	VQPFLRVPLL	60000	6	5.093	84.878	0.047	3	High	0.019
FIP200NTD/ATG13MR	595	602	PFLRVPLL	6	5	2.547	50.933	0.184	3	High	0.074
FIP200NTD/ATG13MR	595	602	PFLRVPLL	60	5	3.486	69.72	0.177	3	High	0.071
FIP200NTD/ATG13MR	595	602	PFLRVPLL	600	5	4.18	83.598	0.184	3	High	0.074
FIP200NTD/ATG13MR	595	602	PFLRVPLL	60000	5	4.248	84.969	0.189	3	High	0.076
FIP200NTD/ATG13MR	603	615	CDFEPLHQHVLAL	6	10	5.603	56.033	0.508	3	High	0.205
FIP200NTD/ATG13MR	603	615	CDFEPLHQHVLAL	60	10	6.022	60.222	0.057	3	High	0.023
FIP200NTD/ATG13MR	603	615	CDFEPLHQHVLAL	600	10	5.822	58.215	0.337	3	High	0.136
FIP200NTD/ATG13MR	603	615	CDFEPLHQHVLAL	60000	10	5.761	57.61	0.288	3	High	0.116
FIP200NTD/ATG13MR	603	627	CDFEPLHQHVLALHNLVKAAQSLDE	6	22	14.041	63.824	0.885	3	High	0.356
FIP200NTD/ATG13MR	603	627	CDFEPLHQHVLALHNLVKAAQSLDE	60	22	14.444	65.652	0.464	3	High	0.187
FIP200NTD/ATG13MR	603	627	CDFEPLHQHVLALHNLVKAAQSLDE	600	22	14.278	64.9	0.429	3	High	0.173
FIP200NTD/ATG13MR	603	627	CDFEPLHQHVLALHNLVKAAQSLDE	60000	22	14.493	65.877	0.163	3	High	0.066
FIP200NTD/ATG13MR	603	635	CDFEPLHQHVLALHNLVKAAQSLDEMSQTITDL	6	30	20.157	67.191	0.687	3	High	0.277
FIP200NTD/ATG13MR	603	635	CDFEPLHQHVLALHNLVKAAQSLDEMSQTITDL	60	30	21.224	70.746	0.416	3	High	0.167
FIP200NTD/ATG13MR	603	635	CDFEPLHQHVLALHNLVKAAQSLDEMSQTITDL	600	30	20.975	69.917	0.325	3	High	0.131
FIP200NTD/ATG13MR	603	635	CDFEPLHQHVLALHNLVKAAQSLDEMSQTITDL	60000	30	20.986	69.952	0.288	3	High	0.116
FIP200NTD/ATG13MR	604	627	DFEPLHQHVLALHNLVKAAQSLDE	6	21	13.072	62.245	1.086	3	High	0.437
FIP200NTD/ATG13MR	604	627	DFEPLHQHVLALHNLVKAAQSLDE	60	21	13.797	65.701	0.577	3	High	0.232
FIP200NTD/ATG13MR	604	627	DFEPLHQHVLALHNLVKAAQSLDE	600	21	13.573	64.634	1.267	3	High	0.51
FIP200NTD/ATG13MR	604	627	DFEPLHQHVLALHNLVKAAQSLDE	60000	21	13.718	65.324	0.763	3	High	0.307
FIP200NTD/ATG13MR	605	615	FEPLHQHVLAL	6	8	4.643	58.032	0.281	3	High	0.113
FIP200NTD/ATG13MR	605	615	FEPLHQHVLAL	60	8	4.863	60.782	0.009	3	High	0.004
FIP200NTD/ATG13MR	605	615	FEPLHQHVLAL	600	8	4.72	59.002	0.181	3	High	0.073
FIP200NTD/ATG13MR	605	615	FEPLHQHVLAL	60000	8	4.672	58.403	0.08	3	High	0.032
FIP200NTD/ATG13MR	606	615	EPLHQHVLAL	6	8	4.411	55.139	0.383	3	High	0.154
FIP200NTD/ATG13MR	606	615	EPLHQHVLAL	60	8	4.561	57.009	0.083	3	High	0.033
FIP200NTD/ATG13MR	606	615	EPLHQHVLAL	600	8	4.432	55.394	0.149	3	High	0.06
FIP200NTD/ATG13MR	606	615	EPLHQHVLAL	60000	8	4.413	55.161	0.162	3	High	0.065
FIP200NTD/ATG13MR	616	625	HNLVKAAQSL	6	8	6.668	83.35	0.237	3	High	0.095
FIP200NTD/ATG13MR	616	625	HNLVKAAQSL	60	8	6.757	84.467	0.141	3	High	0.057
FIP200NTD/ATG13MR	616	625	HNLVKAAQSL	600	8	6.69	83.625	0.176	3	High	0.071
FIP200NTD/ATG13MR	616	625	HNLVKAAQSL	60000	8	6.802	85.028	0.17	3	High	0.069
FIP200NTD/ATG13MR	616	627	HNLVKAAQSLDE	6	10	7.552	75.524	0.275	3	High	0.111
FIP200NTD/ATG13MR	616	627	HNLVKAAQSLDE	60	10	7.604	76.037	0.127	3	High	0.051
FIP200NTD/ATG13MR	616	627	HNLVKAAQSLDE	600	10	7.529	75.287	0.104	3	High	0.042
FIP200NTD/ATG13MR	616	627	HNLVKAAQSLDE	60000	10	7.751	77.505	0.069	3	High	0.028
FIP200NTD/ATG13MR	626	635	DEMSQTITDL	6	8	4.825	60.315	0.208	3	High	0.084
FIP200NTD/ATG13MR	626	635	DEMSQTITDL	60	8	5.266	65.831	0.103	3	High	0.041
FIP200NTD/ATG13MR	626	635	DEMSQTITDL	600	8	5.141	64.259	0.296	3	High	0.119
FIP200NTD/ATG13MR	626	635	DEMSQTITDL	60000	8	5.46	68.249	0.415	3	High	0.167

## Sheet: HDX summary(ATG13)
Data Set	ATG13/ATG101	ATG13/ATG101/FIP200NTD
HDX reaction details	20 mM HEPES pH 8.0, 200mM NaCl, 1mM TCEP, 30 °C	20 mM HEPES pH 8.0, 200mM NaCl, 1mM TCEP, 30 °C
HDX time course (s)	6, 60, 600	6, 60, 600
HDX control samples	60000s HDX sample	60000s HDX sample
Back-exchange (mean / IQR)	39.42% / 13.27%
# of Peptides	67	67
Sequence coverage	0.796	0.796
Average peptide length / Redundancy	16.2 / 2.1	16.2 / 2.1
Replicates (biological or technical)	3 (technical)	3 (technical)
Repeatability	0.042 (average standard deviation)	0.034 (average standard deviation)

## Sheet: uptake summary(ATG13)
Protein State	Start	End	Sequence	Deut Time (sec)	maxD	#D	%D	Conf Interval (#D)	#Pts	Confidence	Stddev
ATG13/ATG101	6	16	NSQDRKDLDKF	6	9	3.354	37.266	0.034	8	High	0.041
ATG13/ATG101	6	16	NSQDRKDLDKF	60	9	4.67	51.886	0.218	8	High	0.26
ATG13/ATG101	6	16	NSQDRKDLDKF	600	9	5.429	60.326	0.12	6	High	0.114
ATG13/ATG101	6	16	NSQDRKDLDKF	60000	9	5.616	62.403	0.1	8	High	0.12
ATG13/ATG101	20	26	FALKTVQ	6	5	0.037	0.732	0.024	4	High	0.015
ATG13/ATG101	20	26	FALKTVQ	60	5	0.033	0.655	0.023	4	High	0.015
ATG13/ATG101	20	26	FALKTVQ	600	5	0.056	1.118	0.012	3	High	0.005
ATG13/ATG101	20	26	FALKTVQ	60000	5	0.185	3.709	0.011	4	High	0.007
ATG13/ATG101	31	39	ARLGEKICT	6	7	2.462	35.169	0.16	4	High	0.1
ATG13/ATG101	31	39	ARLGEKICT	60	7	3.729	53.27	0.176	4	High	0.111
ATG13/ATG101	31	39	ARLGEKICT	600	7	4.573	65.333	0.201	3	High	0.081
ATG13/ATG101	31	39	ARLGEKICT	60000	7	5.19	74.136	0.218	4	High	0.137
ATG13/ATG101	54	64	AIKDIPEVTHE	6	8	2.712	33.904	0.205	4	High	0.129
ATG13/ATG101	54	64	AIKDIPEVTHE	60	8	3.986	49.831	0.287	4	High	0.181
ATG13/ATG101	54	64	AIKDIPEVTHE	600	8	4.877	60.968	0.212	3	High	0.085
ATG13/ATG101	54	64	AIKDIPEVTHE	60000	8	5.206	65.08	0.179	4	High	0.113
ATG13/ATG101	54	73	AIKDIPEVTHEAKKALAGQL	6	17	5.353	31.489	0.843	3	High	0.339
ATG13/ATG101	54	73	AIKDIPEVTHEAKKALAGQL	60	17	8.324	48.963	0.503	4	High	0.316
ATG13/ATG101	54	73	AIKDIPEVTHEAKKALAGQL	600	17	11.668	68.635	0.374	3	High	0.15
ATG13/ATG101	54	73	AIKDIPEVTHEAKKALAGQL	60000	17	12.423	73.078	0.432	4	High	0.272
ATG13/ATG101	54	79	AIKDIPEVTHEAKKALAGQLPAVGRS	6	22	7.893	35.877	0.494	7	High	0.534
ATG13/ATG101	54	79	AIKDIPEVTHEAKKALAGQLPAVGRS	60	22	11.605	52.75	0.383	7	High	0.414
ATG13/ATG101	54	79	AIKDIPEVTHEAKKALAGQLPAVGRS	600	22	14.869	67.585	0.152	6	High	0.144
ATG13/ATG101	54	79	AIKDIPEVTHEAKKALAGQLPAVGRS	60000	22	15.814	71.881	0.311	8	High	0.372
ATG13/ATG101	54	81	AIKDIPEVTHEAKKALAGQLPAVGRSMC	6	24	7.784	32.432	0.467	4	High	0.293
ATG13/ATG101	54	81	AIKDIPEVTHEAKKALAGQLPAVGRSMC	60	24	11.56	48.166	0.86	4	High	0.541
ATG13/ATG101	54	81	AIKDIPEVTHEAKKALAGQLPAVGRSMC	600	24	15.034	62.643	0.378	3	High	0.152
ATG13/ATG101	54	81	AIKDIPEVTHEAKKALAGQLPAVGRSMC	60000	24	15.954	66.475	0.437	4	High	0.275
ATG13/ATG101	54	83	AIKDIPEVTHEAKKALAGQLPAVGRSMCVE	6	26	7.671	29.506	0.423	4	High	0.266
ATG13/ATG101	54	83	AIKDIPEVTHEAKKALAGQLPAVGRSMCVE	60	26	11.58	44.54	0.93	4	High	0.585
ATG13/ATG101	54	83	AIKDIPEVTHEAKKALAGQLPAVGRSMCVE	600	26	15.129	58.19	0.274	3	High	0.11
ATG13/ATG101	54	83	AIKDIPEVTHEAKKALAGQLPAVGRSMCVE	60000	26	16.058	61.762	0.556	4	High	0.349
ATG13/ATG101	84	95	ISLKTSEGDSME	6	10	4.015	40.151	0.119	4	High	0.075
ATG13/ATG101	84	95	ISLKTSEGDSME	60	10	4.37	43.698	0.299	4	High	0.188
ATG13/ATG101	84	95	ISLKTSEGDSME	600	10	4.563	45.628	0.095	3	High	0.038
ATG13/ATG101	84	95	ISLKTSEGDSME	60000	10	5.812	58.12	0.165	4	High	0.104
ATG13/ATG101	116	123	TVYNRLSL	6	6	0.491	8.185	0.25	4	High	0.157
ATG13/ATG101	116	123	TVYNRLSL	60	6	1.402	23.374	0.222	4	High	0.14
ATG13/ATG101	116	123	TVYNRLSL	600	6	2.806	46.76	0.063	3	High	0.025
ATG13/ATG101	116	123	TVYNRLSL	60000	6	4.39	73.166	0.04	4	High	0.025
ATG13/ATG101	124	129	LLKSLL	6	4	0.008	0.201	0.006	4	High	0.004
ATG13/ATG101	124	129	LLKSLL	60	4	0.007	0.185	0.005	4	High	0.003
ATG13/ATG101	124	129	LLKSLL	600	4	0.009	0.232	0.015	3	High	0.006
ATG13/ATG101	124	129	LLKSLL	60000	4	0.007	0.166	0.014	3	High	0.006
ATG13/ATG101	130	147	AITRVTPAYRLSRKQGHE	6	15	2.922	19.48	0.225	4	High	0.141
ATG13/ATG101	130	147	AITRVTPAYRLSRKQGHE	60	15	4.032	26.878	0.435	4	High	0.273
ATG13/ATG101	130	147	AITRVTPAYRLSRKQGHE	600	15	4.697	31.315	0.115	3	High	0.046
ATG13/ATG101	130	147	AITRVTPAYRLSRKQGHE	60000	15	6.145	40.964	0.21	4	High	0.132
ATG13/ATG101	130	151	AITRVTPAYRLSRKQGHEYVIL	6	19	3.397	17.877	0.344	4	High	0.216
ATG13/ATG101	130	151	AITRVTPAYRLSRKQGHEYVIL	60	19	4.411	23.213	0.623	4	High	0.392
ATG13/ATG101	130	151	AITRVTPAYRLSRKQGHEYVIL	600	19	5.512	29.008	0.018	3	High	0.007
ATG13/ATG101	130	151	AITRVTPAYRLSRKQGHEYVIL	60000	19	8.402	44.219	0.323	4	High	0.203
ATG13/ATG101	133	147	RVTPAYRLSRKQGHE	6	12	2.638	21.981	0.19	4	High	0.119
ATG13/ATG101	133	147	RVTPAYRLSRKQGHE	60	12	3.582	29.848	0.254	4	High	0.16
ATG13/ATG101	133	147	RVTPAYRLSRKQGHE	600	12	4.125	34.374	0.092	3	High	0.037
ATG13/ATG101	133	147	RVTPAYRLSRKQGHE	60000	12	5.818	48.487	0.315	4	High	0.198
ATG13/ATG101	152	158	YRIYFGE	6	5	0.993	19.863	0.095	4	High	0.06
ATG13/ATG101	152	158	YRIYFGE	60	5	1.747	34.941	0.15	4	High	0.094
ATG13/ATG101	152	158	YRIYFGE	600	5	2.539	50.779	0.036	3	High	0.015
ATG13/ATG101	152	158	YRIYFGE	60000	5	2.611	52.212	0.029	3	High	0.011
ATG13/ATG101	152	161	YRIYFGEVQL	6	8	3.008	37.606	0.148	4	High	0.093
ATG13/ATG101	152	161	YRIYFGEVQL	60	8	3.811	47.632	0.123	4	High	0.077
ATG13/ATG101	152	161	YRIYFGEVQL	600	8	4.612	57.645	0.061	3	High	0.024
ATG13/ATG101	152	161	YRIYFGEVQL	60000	8	4.757	59.458	0.099	4	High	0.062
ATG13/ATG101	159	182	VQLSGLGEGFQTVRVGTVGTPVGT	6	21	8.174	38.926	0.388	4	High	0.244
ATG13/ATG101	159	182	VQLSGLGEGFQTVRVGTVGTPVGT	60	21	9.303	44.298	0.357	4	High	0.224
ATG13/ATG101	159	182	VQLSGLGEGFQTVRVGTVGTPVGT	600	21	10.634	50.639	0.241	3	High	0.097
ATG13/ATG101	159	182	VQLSGLGEGFQTVRVGTVGTPVGT	60000	21	14.463	68.873	0.431	4	High	0.271
ATG13/ATG101	159	185	VQLSGLGEGFQTVRVGTVGTPVGTITL	6	24	8.106	33.776	0.169	8	High	0.202
ATG13/ATG101	159	185	VQLSGLGEGFQTVRVGTVGTPVGTITL	60	24	9.164	38.185	0.267	8	High	0.319
ATG13/ATG101	159	185	VQLSGLGEGFQTVRVGTVGTPVGTITL	600	24	10.626	44.275	0.313	6	High	0.298
ATG13/ATG101	159	185	VQLSGLGEGFQTVRVGTVGTPVGTITL	60000	24	14.582	60.759	0.356	8	High	0.426
ATG13/ATG101	162	182	SGLGEGFQTVRVGTVGTPVGT	6	18	6.244	34.69	0.359	4	High	0.226
ATG13/ATG101	162	182	SGLGEGFQTVRVGTVGTPVGT	60	18	7.315	40.64	0.26	4	High	0.164
ATG13/ATG101	162	182	SGLGEGFQTVRVGTVGTPVGT	600	18	8.628	47.936	0.236	3	High	0.095
ATG13/ATG101	162	182	SGLGEGFQTVRVGTVGTPVGT	60000	18	12.24	68	0.432	4	High	0.271
ATG13/ATG101	162	185	SGLGEGFQTVRVGTVGTPVGTITL	6	21	6.038	28.751	0.243	4	High	0.153
ATG13/ATG101	162	185	SGLGEGFQTVRVGTVGTPVGTITL	60	21	7.162	34.105	0.299	4	High	0.188
ATG13/ATG101	162	185	SGLGEGFQTVRVGTVGTPVGTITL	600	21	8.733	41.584	0.218	3	High	0.088
ATG13/ATG101	162	185	SGLGEGFQTVRVGTVGTPVGTITL	60000	21	12.729	60.612	0.366	4	High	0.23
ATG13/ATG101	188	193	AYRINL	6	4	2.181	54.535	0.07	4	High	0.044
ATG13/ATG101	188	193	AYRINL	60	4	2.814	70.351	0.052	4	High	0.033
ATG13/ATG101	188	193	AYRINL	600	4	2.893	72.317	0.072	3	High	0.029
ATG13/ATG101	188	193	AYRINL	60000	4	3.64	91.003	0.116	3	High	0.047
ATG13/ATG101	188	195	AYRINLAF	6	6	3.703	61.711	0.141	4	High	0.089
ATG13/ATG101	188	195	AYRINLAF	60	6	4.277	71.286	0.165	4	High	0.104
ATG13/ATG101	188	195	AYRINLAF	600	6	4.271	71.191	0.05	3	High	0.02
ATG13/ATG101	188	195	AYRINLAF	60000	6	5.11	85.174	0.071	4	High	0.045
ATG13/ATG101	189	193	YRINL	6	3	2.184	72.785	0.193	4	High	0.122
ATG13/ATG101	189	193	YRINL	60	3	2.751	91.689	0.114	4	High	0.072
ATG13/ATG101	189	193	YRINL	600	3	2.718	90.6	0.083	3	High	0.033
ATG13/ATG101	189	193	YRINL	60000	3	2.961	98.712	0.034	3	High	0.014
ATG13/ATG101	201	209	FERTPPIMG	6	5	3.75	75.005	0.059	4	High	0.037
ATG13/ATG101	201	209	FERTPPIMG	60	5	3.715	74.291	0.133	4	High	0.084
ATG13/ATG101	201	209	FERTPPIMG	600	5	3.613	72.251	0.088	3	High	0.035
ATG13/ATG101	201	209	FERTPPIMG	60000	5	3.672	73.447	0.095	4	High	0.06
ATG13/ATG101	209	215	GIIIDHF	6	5	3.283	65.655	0.186	4	High	0.117
ATG13/ATG101	209	215	GIIIDHF	60	5	3.304	66.079	0.312	4	High	0.196
ATG13/ATG101	209	215	GIIIDHF	600	5	3.146	62.928	0.046	3	High	0.019
ATG13/ATG101	209	215	GIIIDHF	60000	5	3.309	66.179	0.147	4	High	0.092
ATG13/ATG101	209	230	GIIIDHFVDRPYPSSSPMHPCN	6	16	10.023	62.644	0.592	4	High	0.372
ATG13/ATG101	209	230	GIIIDHFVDRPYPSSSPMHPCN	60	16	10.261	64.128	0.843	4	High	0.53
ATG13/ATG101	209	230	GIIIDHFVDRPYPSSSPMHPCN	600	16	9.721	60.756	0.595	3	High	0.24
ATG13/ATG101	209	230	GIIIDHFVDRPYPSSSPMHPCN	60000	16	10.143	63.396	0.548	4	High	0.344
ATG13/ATG101	210	215	IIIDHF	6	4	2.222	55.549	0.133	4	High	0.083
ATG13/ATG101	210	215	IIIDHF	60	4	2.229	55.72	0.144	4	High	0.091
ATG13/ATG101	210	215	IIIDHF	600	4	2.168	54.204	0.071	3	High	0.028
ATG13/ATG101	210	215	IIIDHF	60000	4	2.231	55.778	0.055	4	High	0.035
ATG13/ATG101	210	230	IIIDHFVDRPYPSSSPMHPCN	6	15	8.951	59.672	0.247	8	High	0.296
ATG13/ATG101	210	230	IIIDHFVDRPYPSSSPMHPCN	60	15	9.078	60.517	0.356	8	High	0.426
ATG13/ATG101	210	230	IIIDHFVDRPYPSSSPMHPCN	600	15	8.579	57.191	0.182	6	High	0.174
ATG13/ATG101	210	230	IIIDHFVDRPYPSSSPMHPCN	60000	15	8.844	58.959	0.252	7	High	0.272
ATG13/ATG101	216	230	VDRPYPSSSPMHPCN	6	9	5.957	66.189	0.545	3	High	0.219
ATG13/ATG101	216	230	VDRPYPSSSPMHPCN	60	9	6.139	68.209	0.294	4	High	0.185
ATG13/ATG101	216	230	VDRPYPSSSPMHPCN	600	9	5.81	64.558	0.274	3	High	0.11
ATG13/ATG101	216	230	VDRPYPSSSPMHPCN	60000	9	5.953	66.144	0.307	4	High	0.193
ATG13/ATG101	231	246	YRTAGEDTGVIYPSVE	6	13	8.814	67.8	0.236	4	High	0.148
ATG13/ATG101	231	246	YRTAGEDTGVIYPSVE	60	13	8.874	68.263	0.3	4	High	0.188
ATG13/ATG101	231	246	YRTAGEDTGVIYPSVE	600	13	8.613	66.252	0.431	3	High	0.173
ATG13/ATG101	231	246	YRTAGEDTGVIYPSVE	60000	13	8.639	66.453	0.336	3	High	0.135
ATG13/ATG101	231	250	YRTAGEDTGVIYPSVEDSQE	6	17	11.076	65.154	0.429	4	High	0.269
ATG13/ATG101	231	250	YRTAGEDTGVIYPSVEDSQE	60	17	11.038	64.929	0.485	4	High	0.305
ATG13/ATG101	231	250	YRTAGEDTGVIYPSVEDSQE	600	17	10.549	62.055	0.705	3	High	0.284
ATG13/ATG101	231	250	YRTAGEDTGVIYPSVEDSQE	60000	17	10.836	63.744	0.509	4	High	0.32
ATG13/ATG101	257	264	STSPPSQL	6	4	1.561	39.017	0.253	4	High	0.159
ATG13/ATG101	257	264	STSPPSQL	60	4	1.562	39.045	0.211	4	High	0.133
ATG13/ATG101	257	264	STSPPSQL	600	4	1.315	32.883	0.126	3	High	0.051
ATG13/ATG101	257	264	STSPPSQL	60000	4	1.5	37.491	0.171	4	High	0.107
ATG13/ATG101	270	282	SYQPAALGVGSAD	6	10	4.646	46.46	0.31	4	High	0.195
ATG13/ATG101	270	282	SYQPAALGVGSAD	60	10	4.546	45.456	0.281	4	High	0.176
ATG13/ATG101	270	282	SYQPAALGVGSAD	600	10	4.207	42.067	0.129	3	High	0.052
ATG13/ATG101	270	282	SYQPAALGVGSAD	60000	10	4.299	42.988	0.255	4	High	0.16
ATG13/ATG101	290	325	AAGLNATHPHQLMVPGKEGGVPLAPNQPVHGTQADQ	6	29	18.448	63.614	1.989	3	High	0.801
ATG13/ATG101	290	325	AAGLNATHPHQLMVPGKEGGVPLAPNQPVHGTQADQ	60	29	18.392	63.42	1.487	3	High	0.598
ATG13/ATG101	290	325	AAGLNATHPHQLMVPGKEGGVPLAPNQPVHGTQADQ	600	29	17.71	61.069	0.975	3	High	0.393
ATG13/ATG101	290	325	AAGLNATHPHQLMVPGKEGGVPLAPNQPVHGTQADQ	60000	29	18.331	63.211	1.175	4	High	0.738
ATG13/ATG101	290	328	AAGLNATHPHQLMVPGKEGGVPLAPNQPVHGTQADQERL	6	32	20.68	64.624	0.583	10	High	0.815
ATG13/ATG101	290	328	AAGLNATHPHQLMVPGKEGGVPLAPNQPVHGTQADQERL	60	32	20.771	64.91	0.468	11	High	0.696
ATG13/ATG101	290	328	AAGLNATHPHQLMVPGKEGGVPLAPNQPVHGTQADQERL	600	32	19.859	62.06	0.204	9	High	0.265
ATG13/ATG101	290	328	AAGLNATHPHQLMVPGKEGGVPLAPNQPVHGTQADQERL	60000	32	20.6	64.374	0.335	12	High	0.526
ATG13/ATG101	294	328	NATHPHQLMVPGKEGGVPLAPNQPVHGTQADQERL	6	28	17.548	62.67	0.413	11	High	0.615
ATG13/ATG101	294	328	NATHPHQLMVPGKEGGVPLAPNQPVHGTQADQERL	60	28	17.699	63.21	0.358	12	High	0.564
ATG13/ATG101	294	328	NATHPHQLMVPGKEGGVPLAPNQPVHGTQADQERL	600	28	16.956	60.556	0.196	9	High	0.255
ATG13/ATG101	294	328	NATHPHQLMVPGKEGGVPLAPNQPVHGTQADQERL	60000	28	17.465	62.375	0.324	12	High	0.509
ATG13/ATG101	329	339	ATCTPSDRTHC	6	8	4.349	54.366	0.42	4	High	0.264
ATG13/ATG101	329	339	ATCTPSDRTHC	60	8	4.492	56.149	0.439	4	High	0.276
ATG13/ATG101	329	339	ATCTPSDRTHC	600	8	4.261	53.261	0.191	3	High	0.077
ATG13/ATG101	329	339	ATCTPSDRTHC	60000	8	4.478	55.98	0.33	4	High	0.208
ATG13/ATG101	329	347	ATCTPSDRTHCAATPSSSE	6	15	8.803	58.687	0.29	8	High	0.347
ATG13/ATG101	329	347	ATCTPSDRTHCAATPSSSE	60	15	8.937	59.578	0.262	8	High	0.313
ATG13/ATG101	329	347	ATCTPSDRTHCAATPSSSE	600	15	8.675	57.834	0.147	6	High	0.14
ATG13/ATG101	329	347	ATCTPSDRTHCAATPSSSE	60000	15	8.833	58.888	0.232	8	High	0.278
ATG13/ATG101	329	348	ATCTPSDRTHCAATPSSSED	6	16	9.217	57.607	0.641	4	High	0.403
ATG13/ATG101	329	348	ATCTPSDRTHCAATPSSSED	60	16	9.273	57.958	0.898	4	High	0.564
ATG13/ATG101	329	348	ATCTPSDRTHCAATPSSSED	600	16	8.942	55.89	0.263	3	High	0.106
ATG13/ATG101	329	348	ATCTPSDRTHCAATPSSSED	60000	16	9.07	56.685	0.791	3	High	0.318
ATG13/ATG101	329	350	ATCTPSDRTHCAATPSSSEDTE	6	18	10.113	56.184	0.97	3	High	0.39
ATG13/ATG101	329	350	ATCTPSDRTHCAATPSSSEDTE	60	18	10.383	57.683	0.357	5	High	0.287
ATG13/ATG101	329	350	ATCTPSDRTHCAATPSSSEDTE	600	18	10.142	56.344	0.403	5	High	0.324
ATG13/ATG101	329	350	ATCTPSDRTHCAATPSSSEDTE	60000	18	10.491	58.282	0.55	4	High	0.346
ATG13/ATG101	329	351	ATCTPSDRTHCAATPSSSEDTET	6	19	11.012	57.955	0.378	8	High	0.452
ATG13/ATG101	329	351	ATCTPSDRTHCAATPSSSEDTET	60	19	11.198	58.939	0.286	8	High	0.342
ATG13/ATG101	329	351	ATCTPSDRTHCAATPSSSEDTET	600	19	10.764	56.655	0.165	6	High	0.157
ATG13/ATG101	329	351	ATCTPSDRTHCAATPSSSEDTET	60000	19	10.994	57.864	0.31	8	High	0.37
ATG13/ATG101	329	366	ATCTPSDRTHCAATPSSSEDTETVSNSSEGRASPHDVL	6	33	18.937	57.386	3.088	3	High	1.243
ATG13/ATG101	329	366	ATCTPSDRTHCAATPSSSEDTETVSNSSEGRASPHDVL	60	33	18.948	57.419	2.421	3	High	0.975
ATG13/ATG101	329	366	ATCTPSDRTHCAATPSSSEDTETVSNSSEGRASPHDVL	600	33	18.365	55.651	1.211	3	High	0.488
ATG13/ATG101	329	366	ATCTPSDRTHCAATPSSSEDTETVSNSSEGRASPHDVL	60000	33	18.682	56.612	1.557	3	High	0.627
ATG13/ATG101	348	366	DTETVSNSSEGRASPHDVL	6	16	9.944	62.152	0.559	4	High	0.351
ATG13/ATG101	348	366	DTETVSNSSEGRASPHDVL	60	16	10.007	62.547	0.264	4	High	0.166
ATG13/ATG101	348	366	DTETVSNSSEGRASPHDVL	600	16	9.7	60.625	0.304	3	High	0.122
ATG13/ATG101	348	366	DTETVSNSSEGRASPHDVL	60000	16	9.884	61.774	0.603	4	High	0.379
ATG13/ATG101	352	366	VSNSSEGRASPHDVL	6	12	6.854	57.117	0.56	4	High	0.352
ATG13/ATG101	352	366	VSNSSEGRASPHDVL	60	12	7.022	58.514	0.52	4	High	0.327
ATG13/ATG101	352	366	VSNSSEGRASPHDVL	600	12	6.709	55.907	0.318	3	High	0.128
ATG13/ATG101	352	366	VSNSSEGRASPHDVL	60000	12	6.87	57.252	0.268	4	High	0.169
ATG13/ATG101	369	377	IFVRKVGAF	6	7	5.369	76.703	0.257	3	High	0.104
ATG13/ATG101	369	377	IFVRKVGAF	60	7	5.385	76.925	0.215	4	High	0.135
ATG13/ATG101	369	377	IFVRKVGAF	600	7	5.186	74.088	0.224	3	High	0.09
ATG13/ATG101	369	377	IFVRKVGAF	60000	7	5.17	73.851	0.061	4	High	0.038
ATG13/ATG101	371	377	VRKVGAF	6	5	3.67	73.408	0.168	4	High	0.105
ATG13/ATG101	371	377	VRKVGAF	60	5	3.707	74.143	0.07	4	High	0.044
ATG13/ATG101	371	377	VRKVGAF	600	5	3.574	71.471	0.173	3	High	0.07
ATG13/ATG101	371	377	VRKVGAF	60000	5	3.643	72.859	0.15	4	High	0.094
ATG13/ATG101	371	387	VRKVGAFVNKPINQVTL	6	14	10.879	77.706	0.229	5	High	0.185
ATG13/ATG101	371	387	VRKVGAFVNKPINQVTL	60	14	10.912	77.939	0.236	6	High	0.225
ATG13/ATG101	371	387	VRKVGAFVNKPINQVTL	600	14	10.518	75.126	0.166	6	High	0.158
ATG13/ATG101	371	387	VRKVGAFVNKPINQVTL	60000	14	10.663	76.168	0.32	6	High	0.305
ATG13/ATG101	377	384	FVNKPINQ	6	5	3.592	71.838	0.056	4	High	0.035
ATG13/ATG101	377	384	FVNKPINQ	60	5	3.651	73.015	0.087	4	High	0.055
ATG13/ATG101	377	384	FVNKPINQ	600	5	3.509	70.172	0.156	3	High	0.063
ATG13/ATG101	377	384	FVNKPINQ	60000	5	3.452	69.041	0.297	4	High	0.187
ATG13/ATG101	378	384	VNKPINQ	6	4	2.967	74.187	0.057	4	High	0.036
ATG13/ATG101	378	384	VNKPINQ	60	4	3.064	76.608	0.139	4	High	0.087
ATG13/ATG101	378	384	VNKPINQ	600	4	2.89	72.261	0.179	3	High	0.072
ATG13/ATG101	378	384	VNKPINQ	60000	4	2.966	74.148	0.083	4	High	0.052
ATG13/ATG101	388	397	TSLDIPFAMF	6	7	4.004	57.204	0.128	4	High	0.08
ATG13/ATG101	388	397	TSLDIPFAMF	60	7	4.066	58.087	0.279	4	High	0.175
ATG13/ATG101	388	397	TSLDIPFAMF	600	7	3.85	55.007	0.105	3	High	0.042
ATG13/ATG101	388	397	TSLDIPFAMF	60000	7	4.002	57.171	0.118	4	High	0.074
ATG13/ATG101	397	404	FAPKNLEL	6	5	4.123	82.458	0.154	4	High	0.097
ATG13/ATG101	397	404	FAPKNLEL	60	5	4.176	83.512	0.138	4	High	0.087
ATG13/ATG101	397	404	FAPKNLEL	600	5	4.008	80.151	0.197	3	High	0.079
ATG13/ATG101	397	404	FAPKNLEL	60000	5	4.014	80.287	0.095	4	High	0.059
ATG13/ATG101	398	404	APKNLEL	6	5	3.779	75.589	0.062	4	High	0.039
ATG13/ATG101	398	404	APKNLEL	60	5	3.799	75.974	0.08	4	High	0.05
ATG13/ATG101	398	404	APKNLEL	600	5	3.66	73.204	0.144	3	High	0.058
ATG13/ATG101	398	404	APKNLEL	60000	5	3.746	74.912	0.115	4	High	0.072
ATG13/ATG101	428	444	HSDGSSGGSSGNTHDDF	6	15	5.287	35.245	0.322	8	High	0.385
ATG13/ATG101	428	444	HSDGSSGGSSGNTHDDF	60	15	5.504	36.695	0.273	8	High	0.327
ATG13/ATG101	428	444	HSDGSSGGSSGNTHDDF	600	15	5.2	34.668	0.082	6	High	0.079
ATG13/ATG101	428	444	HSDGSSGGSSGNTHDDF	60000	15	5.308	35.385	0.189	6	High	0.18
ATG13/ATG101	445	453	VMIDFKPAF	6	6	4.326	72.107	0.118	4	High	0.074
ATG13/ATG101	445	453	VMIDFKPAF	60	6	4.323	72.057	0.187	4	High	0.118
ATG13/ATG101	445	453	VMIDFKPAF	600	6	4.161	69.357	0.176	3	High	0.071
ATG13/ATG101	445	453	VMIDFKPAF	60000	6	4.22	70.325	0.121	4	High	0.076
ATG13/ATG101	445	463	VMIDFKPAFSKDDILPMDL	6	15	9.293	61.951	0.337	6	High	0.321
ATG13/ATG101	445	463	VMIDFKPAFSKDDILPMDL	60	15	9.231	61.54	0.289	8	High	0.346
ATG13/ATG101	445	463	VMIDFKPAFSKDDILPMDL	600	15	8.789	58.593	0.123	6	High	0.118
ATG13/ATG101	445	463	VMIDFKPAFSKDDILPMDL	60000	15	9.056	60.371	0.217	6	High	0.207
ATG13/ATG101	445	465	VMIDFKPAFSKDDILPMDLGT	6	17	10.31	60.65	0.525	3	High	0.211
ATG13/ATG101	445	465	VMIDFKPAFSKDDILPMDLGT	60	17	10.345	60.852	0.939	3	High	0.378
ATG13/ATG101	445	465	VMIDFKPAFSKDDILPMDLGT	600	17	9.94	58.47	0.583	3	High	0.235
ATG13/ATG101	445	465	VMIDFKPAFSKDDILPMDLGT	60000	17	10.151	59.711	0.425	3	High	0.171
ATG13/ATG101	447	453	IDFKPAF	6	4	2.997	74.915	0.154	4	High	0.097
ATG13/ATG101	447	453	IDFKPAF	60	4	3.01	75.244	0.15	4	High	0.094
ATG13/ATG101	447	453	IDFKPAF	600	4	2.892	72.292	0.177	3	High	0.071
ATG13/ATG101	447	453	IDFKPAF	60000	4	2.944	73.604	0.156	4	High	0.098
ATG13/ATG101	447	459	IDFKPAFSKDDIL	6	10	6.333	63.333	0.251	4	High	0.158
ATG13/ATG101	447	459	IDFKPAFSKDDIL	60	10	6.389	63.893	0.333	4	High	0.209
ATG13/ATG101	447	459	IDFKPAFSKDDIL	600	10	6.21	62.1	0.145	3	High	0.058
ATG13/ATG101	447	459	IDFKPAFSKDDIL	60000	10	6.336	63.357	0.233	4	High	0.147
ATG13/ATG101	447	463	IDFKPAFSKDDILPMDL	6	13	7.981	61.396	0.439	4	High	0.276
ATG13/ATG101	447	463	IDFKPAFSKDDILPMDL	60	13	7.936	61.044	0.472	4	High	0.296
ATG13/ATG101	447	463	IDFKPAFSKDDILPMDL	600	13	7.647	58.822	0.406	3	High	0.164
ATG13/ATG101	447	463	IDFKPAFSKDDILPMDL	60000	13	7.871	60.549	0.363	4	High	0.228
ATG13/ATG101	447	465	IDFKPAFSKDDILPMDLGT	6	15	8.623	57.487	0.323	4	High	0.203
ATG13/ATG101	447	465	IDFKPAFSKDDILPMDLGT	60	15	8.926	59.509	0.476	4	High	0.299
ATG13/ATG101	447	465	IDFKPAFSKDDILPMDLGT	600	15	8.646	57.637	0.366	3	High	0.147
ATG13/ATG101	447	465	IDFKPAFSKDDILPMDLGT	60000	15	8.791	58.606	0.338	4	High	0.213
ATG13/ATG101	447	466	IDFKPAFSKDDILPMDLGTF	6	16	9.475	59.22	0.249	6	High	0.237
ATG13/ATG101	447	466	IDFKPAFSKDDILPMDLGTF	60	16	9.604	60.025	0.304	8	High	0.364
ATG13/ATG101	447	466	IDFKPAFSKDDILPMDLGTF	600	16	9.141	57.13	0.129	6	High	0.123
ATG13/ATG101	447	466	IDFKPAFSKDDILPMDLGTF	60000	16	9.544	59.65	0.142	7	High	0.153
ATG13/ATG101	466	476	FYREFQNPPQL	6	7	4.91	70.144	0.187	4	High	0.117
ATG13/ATG101	466	476	FYREFQNPPQL	60	7	4.947	70.678	0.214	4	High	0.135
ATG13/ATG101	466	476	FYREFQNPPQL	600	7	4.702	67.174	0.06	3	High	0.024
ATG13/ATG101	466	476	FYREFQNPPQL	60000	7	4.795	68.497	0.126	4	High	0.079
ATG13/ATG101	467	476	YREFQNPPQL	6	6	4.176	69.6	0.084	4	High	0.053
ATG13/ATG101	467	476	YREFQNPPQL	60	6	4.183	69.713	0.212	4	High	0.133
ATG13/ATG101	467	476	YREFQNPPQL	600	6	4.011	66.843	0.089	3	High	0.036
ATG13/ATG101	467	476	YREFQNPPQL	60000	6	4.068	67.797	0.203	3	High	0.082
ATG13/ATG101	480	488	SIDIGAQSM	6	7	3.89	55.572	0.132	4	High	0.083
ATG13/ATG101	480	488	SIDIGAQSM	60	7	3.842	54.888	0.267	4	High	0.168
ATG13/ATG101	480	488	SIDIGAQSM	600	7	3.578	51.108	0.131	3	High	0.053
ATG13/ATG101	480	488	SIDIGAQSM	60000	7	3.716	53.086	0.239	4	High	0.15
ATG13/ATG101	480	512	SIDIGAQSMAEDLDSLPEKLAVHEKNVREFDAF	6	30	20.771	69.237	1.442	3	High	0.58
ATG13/ATG101	480	512	SIDIGAQSMAEDLDSLPEKLAVHEKNVREFDAF	60	30	20.674	68.915	0.902	3	High	0.363
ATG13/ATG101	480	512	SIDIGAQSMAEDLDSLPEKLAVHEKNVREFDAF	600	30	20.364	67.88	0.486	3	High	0.196
ATG13/ATG101	480	512	SIDIGAQSMAEDLDSLPEKLAVHEKNVREFDAF	60000	30	20.696	68.985	0.523	3	High	0.211
ATG13/ATG101	493	508	DSLPEKLAVHEKNVRE	6	13	9.521	73.236	0.251	7	High	0.272
ATG13/ATG101	493	508	DSLPEKLAVHEKNVRE	60	13	9.529	73.304	0.198	8	High	0.237
ATG13/ATG101	493	508	DSLPEKLAVHEKNVRE	600	13	9.231	71.01	0.136	6	High	0.13
ATG13/ATG101	493	508	DSLPEKLAVHEKNVRE	60000	13	9.436	72.584	0.198	7	High	0.214
ATG13/ATG101	493	512	DSLPEKLAVHEKNVREFDAF	6	17	11.662	68.603	0.422	4	High	0.265
ATG13/ATG101	493	512	DSLPEKLAVHEKNVREFDAF	60	17	11.614	68.32	0.72	4	High	0.452
ATG13/ATG101	493	512	DSLPEKLAVHEKNVREFDAF	600	17	11.116	65.386	0.156	3	High	0.063
ATG13/ATG101	493	512	DSLPEKLAVHEKNVREFDAF	60000	17	11.623	68.368	0.585	4	High	0.368
ATG13/ATG101/FIP200NTD	6	16	NSQDRKDLDKF	6	9	3.326	36.955	0.101	6	High	0.097
ATG13/ATG101/FIP200NTD	6	16	NSQDRKDLDKF	60	9	4.702	52.248	0.156	6	High	0.149
ATG13/ATG101/FIP200NTD	6	16	NSQDRKDLDKF	600	9	5.643	62.699	0.174	6	High	0.165
ATG13/ATG101/FIP200NTD	6	16	NSQDRKDLDKF	60000	9	5.304	58.935	0.406	4	High	0.255
ATG13/ATG101/FIP200NTD	20	26	FALKTVQ	6	5	0.018	0.361	0.024	3	High	0.01
ATG13/ATG101/FIP200NTD	20	26	FALKTVQ	60	5	0.055	1.091	0.016	3	High	0.006
ATG13/ATG101/FIP200NTD	20	26	FALKTVQ	600	5	0.059	1.173	0.049	3	High	0.02
ATG13/ATG101/FIP200NTD	20	26	FALKTVQ	60000	5	0.336	6.724	0.195	3	High	0.078
ATG13/ATG101/FIP200NTD	31	39	ARLGEKICT	6	7	2.363	33.759	0.091	3	High	0.037
ATG13/ATG101/FIP200NTD	31	39	ARLGEKICT	60	7	3.714	53.061	0.188	3	High	0.076
ATG13/ATG101/FIP200NTD	31	39	ARLGEKICT	600	7	4.743	67.764	0.186	3	High	0.075
ATG13/ATG101/FIP200NTD	31	39	ARLGEKICT	60000	7	5.214	74.485		1	High	0
ATG13/ATG101/FIP200NTD	54	64	AIKDIPEVTHE	6	8	2.888	36.103	0.165	3	High	0.066
ATG13/ATG101/FIP200NTD	54	64	AIKDIPEVTHE	60	8	4.045	50.562	0.124	3	High	0.05
ATG13/ATG101/FIP200NTD	54	64	AIKDIPEVTHE	600	8	5.234	65.423	0.011	3	High	0.005
ATG13/ATG101/FIP200NTD	54	64	AIKDIPEVTHE	60000	8	4.866	60.827		1	High	0
ATG13/ATG101/FIP200NTD	54	73	AIKDIPEVTHEAKKALAGQL	6	17	5.163	30.369	0.369	3	High	0.149
ATG13/ATG101/FIP200NTD	54	73	AIKDIPEVTHEAKKALAGQL	60	17	8.3	48.822	0.648	3	High	0.261
ATG13/ATG101/FIP200NTD	54	73	AIKDIPEVTHEAKKALAGQL	600	17	12.422	73.072	0.498	3	High	0.2
ATG13/ATG101/FIP200NTD	54	73	AIKDIPEVTHEAKKALAGQL	60000	17	11.968	70.401		1	High	0
ATG13/ATG101/FIP200NTD	54	79	AIKDIPEVTHEAKKALAGQLPAVGRS	6	22	7.69	34.955	0.211	6	High	0.201
ATG13/ATG101/FIP200NTD	54	79	AIKDIPEVTHEAKKALAGQLPAVGRS	60	22	11.889	54.041	0.346	6	High	0.33
ATG13/ATG101/FIP200NTD	54	79	AIKDIPEVTHEAKKALAGQLPAVGRS	600	22	15.841	72.006	0.22	6	High	0.209
ATG13/ATG101/FIP200NTD	54	79	AIKDIPEVTHEAKKALAGQLPAVGRS	60000	22	15.271	69.413	0.988	2	High	0.11
ATG13/ATG101/FIP200NTD	54	81	AIKDIPEVTHEAKKALAGQLPAVGRSMC	6	24	7.789	32.453	0.367	3	High	0.148
ATG13/ATG101/FIP200NTD	54	81	AIKDIPEVTHEAKKALAGQLPAVGRSMC	60	24	11.964	49.851	0.751	3	High	0.302
ATG13/ATG101/FIP200NTD	54	81	AIKDIPEVTHEAKKALAGQLPAVGRSMC	600	24	15.953	66.469	0.415	3	High	0.167
ATG13/ATG101/FIP200NTD	54	81	AIKDIPEVTHEAKKALAGQLPAVGRSMC	60000	24	15.543	64.761		1	High	0
ATG13/ATG101/FIP200NTD	54	83	AIKDIPEVTHEAKKALAGQLPAVGRSMCVE	6	26	6.953	26.741	0.607	3	High	0.244
ATG13/ATG101/FIP200NTD	54	83	AIKDIPEVTHEAKKALAGQLPAVGRSMCVE	60	26	10.319	39.688	0.666	3	High	0.268
ATG13/ATG101/FIP200NTD	54	83	AIKDIPEVTHEAKKALAGQLPAVGRSMCVE	600	26	14.449	55.572	0.845	3	High	0.34
ATG13/ATG101/FIP200NTD	54	83	AIKDIPEVTHEAKKALAGQLPAVGRSMCVE	60000	26	14.807	56.949	3.88	2	High	0.432
ATG13/ATG101/FIP200NTD	84	95	ISLKTSEGDSME	6	10	4.091	40.909	0.543	3	High	0.219
ATG13/ATG101/FIP200NTD	84	95	ISLKTSEGDSME	60	10	4.523	45.23	0.078	3	High	0.031
ATG13/ATG101/FIP200NTD	84	95	ISLKTSEGDSME	600	10	4.81	48.097	0.308	3	High	0.124
ATG13/ATG101/FIP200NTD	84	95	ISLKTSEGDSME	60000	10	5.523	55.23	2.624	2	High	0.292
ATG13/ATG101/FIP200NTD	116	123	TVYNRLSL	6	6	0.162	2.699	0.282	3	High	0.114
ATG13/ATG101/FIP200NTD	116	123	TVYNRLSL	60	6	1.266	21.097	0.098	3	High	0.04
ATG13/ATG101/FIP200NTD	116	123	TVYNRLSL	600	6	2.64	44.001	0.091	3	High	0.036
ATG13/ATG101/FIP200NTD	116	123	TVYNRLSL	60000	6	4.138	68.968		1	High	0
ATG13/ATG101/FIP200NTD	124	129	LLKSLL	6	4	0.036	0.906	0.148	2	High	0.017
ATG13/ATG101/FIP200NTD	124	129	LLKSLL	60	4	0.013	0.325	0.004	3	High	0.001
ATG13/ATG101/FIP200NTD	124	129	LLKSLL	600	4	0.025	0.629	0.047	3	High	0.019
ATG13/ATG101/FIP200NTD	124	129	LLKSLL	60000	4	0.015	0.378	0.071	2	High	0.008
ATG13/ATG101/FIP200NTD	130	147	AITRVTPAYRLSRKQGHE	6	15	2.92	19.468	0.172	3	High	0.069
ATG13/ATG101/FIP200NTD	130	147	AITRVTPAYRLSRKQGHE	60	15	4.195	27.964	0.131	3	High	0.053
ATG13/ATG101/FIP200NTD	130	147	AITRVTPAYRLSRKQGHE	600	15	4.994	33.296	0.144	3	High	0.058
ATG13/ATG101/FIP200NTD	130	147	AITRVTPAYRLSRKQGHE	60000	15	5.831	38.872	2.038	2	High	0.227
ATG13/ATG101/FIP200NTD	130	151	AITRVTPAYRLSRKQGHEYVIL	6	19	3.488	18.357	0.028	3	High	0.011
ATG13/ATG101/FIP200NTD	130	151	AITRVTPAYRLSRKQGHEYVIL	60	19	4.825	25.394	0.254	3	High	0.102
ATG13/ATG101/FIP200NTD	130	151	AITRVTPAYRLSRKQGHEYVIL	600	19	5.997	31.563	0.372	3	High	0.15
ATG13/ATG101/FIP200NTD	130	151	AITRVTPAYRLSRKQGHEYVIL	60000	19	8.029	42.255	2.301	2	High	0.256
ATG13/ATG101/FIP200NTD	133	147	RVTPAYRLSRKQGHE	6	12	2.962	24.686	0.456	3	High	0.184
ATG13/ATG101/FIP200NTD	133	147	RVTPAYRLSRKQGHE	60	12	3.778	31.483	0.449	3	High	0.181
ATG13/ATG101/FIP200NTD	133	147	RVTPAYRLSRKQGHE	600	12	4.474	37.283	0.297	3	High	0.12
ATG13/ATG101/FIP200NTD	133	147	RVTPAYRLSRKQGHE	60000	12	5.488	45.736		1	High	0
ATG13/ATG101/FIP200NTD	152	158	YRIYFGE	6	5	0.889	17.771	0.105	3	High	0.042
ATG13/ATG101/FIP200NTD	152	158	YRIYFGE	60	5	1.713	34.267	0.15	3	High	0.06
ATG13/ATG101/FIP200NTD	152	158	YRIYFGE	600	5	2.606	52.124	0.099	3	High	0.04
ATG13/ATG101/FIP200NTD	152	158	YRIYFGE	60000	5	2.494	49.886	0.058	3	High	0.023
ATG13/ATG101/FIP200NTD	152	161	YRIYFGEVQL	6	8	3.026	37.831	0.109	3	High	0.044
ATG13/ATG101/FIP200NTD	152	161	YRIYFGEVQL	60	8	3.919	48.983	0.127	3	High	0.051
ATG13/ATG101/FIP200NTD	152	161	YRIYFGEVQL	600	8	4.826	60.325	0.207	3	High	0.083
ATG13/ATG101/FIP200NTD	152	161	YRIYFGEVQL	60000	8	4.53	56.626	0.414	3	High	0.167
ATG13/ATG101/FIP200NTD	159	182	VQLSGLGEGFQTVRVGTVGTPVGT	6	21	8.809	41.945	0.146	3	High	0.059
ATG13/ATG101/FIP200NTD	159	182	VQLSGLGEGFQTVRVGTVGTPVGT	60	21	9.773	46.539	0.449	3	High	0.181
ATG13/ATG101/FIP200NTD	159	182	VQLSGLGEGFQTVRVGTVGTPVGT	600	21	11.379	54.185	0.308	3	High	0.124
ATG13/ATG101/FIP200NTD	159	182	VQLSGLGEGFQTVRVGTVGTPVGT	60000	21	15.53	73.95		1	High	0
ATG13/ATG101/FIP200NTD	159	185	VQLSGLGEGFQTVRVGTVGTPVGTITL	6	24	8.2	34.165	0.222	6	High	0.211
ATG13/ATG101/FIP200NTD	159	185	VQLSGLGEGFQTVRVGTVGTPVGTITL	60	24	9.379	39.081	0.303	6	High	0.289
ATG13/ATG101/FIP200NTD	159	185	VQLSGLGEGFQTVRVGTVGTPVGTITL	600	24	11.202	46.673	0.319	6	High	0.304
ATG13/ATG101/FIP200NTD	159	185	VQLSGLGEGFQTVRVGTVGTPVGTITL	60000	24	14.775	61.564	1.457	3	High	0.586
ATG13/ATG101/FIP200NTD	162	182	SGLGEGFQTVRVGTVGTPVGT	6	18	6.437	35.762	0.253	3	High	0.102
ATG13/ATG101/FIP200NTD	162	182	SGLGEGFQTVRVGTVGTPVGT	60	18	7.569	42.051	0.266	3	High	0.107
ATG13/ATG101/FIP200NTD	162	182	SGLGEGFQTVRVGTVGTPVGT	600	18	9.17	50.943	0.306	3	High	0.123
ATG13/ATG101/FIP200NTD	162	182	SGLGEGFQTVRVGTVGTPVGT	60000	18	12.252	68.069	0.661	2	High	0.074
ATG13/ATG101/FIP200NTD	162	185	SGLGEGFQTVRVGTVGTPVGTITL	6	21	6.334	30.16	0.066	3	High	0.026
ATG13/ATG101/FIP200NTD	162	185	SGLGEGFQTVRVGTVGTPVGTITL	60	21	7.632	36.344	0.21	3	High	0.085
ATG13/ATG101/FIP200NTD	162	185	SGLGEGFQTVRVGTVGTPVGTITL	600	21	9.532	45.39	0.16	3	High	0.064
ATG13/ATG101/FIP200NTD	162	185	SGLGEGFQTVRVGTVGTPVGTITL	60000	21	13.163	62.68	7.993	2	High	0.89
ATG13/ATG101/FIP200NTD	188	193	AYRINL	6	4	2.023	50.578	0.12	3	High	0.048
ATG13/ATG101/FIP200NTD	188	193	AYRINL	60	4	2.555	63.879	0.245	3	High	0.099
ATG13/ATG101/FIP200NTD	188	193	AYRINL	600	4	2.863	71.586	0.072	3	High	0.029
ATG13/ATG101/FIP200NTD	188	193	AYRINL	60000	4	3.767	94.168		1	High	0
ATG13/ATG101/FIP200NTD	188	195	AYRINLAF	6	6	3.727	62.118	0.116	3	High	0.047
ATG13/ATG101/FIP200NTD	188	195	AYRINLAF	60	6	4.346	72.438	0.178	3	High	0.072
ATG13/ATG101/FIP200NTD	188	195	AYRINLAF	600	6	4.515	75.247	0.144	3	High	0.058
ATG13/ATG101/FIP200NTD	188	195	AYRINLAF	60000	6	5.1	85.002	0.794	2	High	0.088
ATG13/ATG101/FIP200NTD	189	193	YRINL	6	3	2.228	74.264	0.063	2	High	0.007
ATG13/ATG101/FIP200NTD	189	193	YRINL	60	3	2.783	92.781	0.082	3	High	0.033
ATG13/ATG101/FIP200NTD	189	193	YRINL	600	3	2.851	95.031	0.193	3	High	0.077
ATG13/ATG101/FIP200NTD	189	193	YRINL	60000	3	2.797	93.243	0.241	3	High	0.097
ATG13/ATG101/FIP200NTD	201	209	FERTPPIMG	6	5	3.911	78.21	0.035	3	High	0.014
ATG13/ATG101/FIP200NTD	201	209	FERTPPIMG	60	5	3.906	78.112	0.071	3	High	0.028
ATG13/ATG101/FIP200NTD	201	209	FERTPPIMG	600	5	3.881	77.619	0.088	3	High	0.035
ATG13/ATG101/FIP200NTD	201	209	FERTPPIMG	60000	5	3.535	70.697		1	High	0
ATG13/ATG101/FIP200NTD	209	215	GIIIDHF	6	5	3.309	66.175	0.269	3	High	0.108
ATG13/ATG101/FIP200NTD	209	215	GIIIDHF	60	5	3.372	67.445	0.321	3	High	0.129
ATG13/ATG101/FIP200NTD	209	215	GIIIDHF	600	5	3.358	67.169	0.029	3	High	0.012
ATG13/ATG101/FIP200NTD	209	215	GIIIDHF	60000	5	2.948	58.959		1	High	0
ATG13/ATG101/FIP200NTD	209	230	GIIIDHFVDRPYPSSSPMHPCN	6	16	10.806	67.535	0.793	3	High	0.319
ATG13/ATG101/FIP200NTD	209	230	GIIIDHFVDRPYPSSSPMHPCN	60	16	10.673	66.707	0.414	3	High	0.166
ATG13/ATG101/FIP200NTD	209	230	GIIIDHFVDRPYPSSSPMHPCN	600	16	10.514	65.711	0.425	3	High	0.171
ATG13/ATG101/FIP200NTD	209	230	GIIIDHFVDRPYPSSSPMHPCN	60000	16	9.392	58.701		1	High	0
ATG13/ATG101/FIP200NTD	210	215	IIIDHF	6	4	2.328	58.21	0.037	3	High	0.015
ATG13/ATG101/FIP200NTD	210	215	IIIDHF	60	4	2.321	58.036	0.089	3	High	0.036
ATG13/ATG101/FIP200NTD	210	215	IIIDHF	600	4	2.319	57.973	0.121	3	High	0.049
ATG13/ATG101/FIP200NTD	210	215	IIIDHF	60000	4	2.165	54.12		1	High	0
ATG13/ATG101/FIP200NTD	210	230	IIIDHFVDRPYPSSSPMHPCN	6	15	9.392	62.616	0.202	6	High	0.193
ATG13/ATG101/FIP200NTD	210	230	IIIDHFVDRPYPSSSPMHPCN	60	15	9.385	62.568	0.219	6	High	0.209
ATG13/ATG101/FIP200NTD	210	230	IIIDHFVDRPYPSSSPMHPCN	600	15	9.155	61.032	0.236	6	High	0.225
ATG13/ATG101/FIP200NTD	210	230	IIIDHFVDRPYPSSSPMHPCN	60000	15	8.24	54.93	1.178	2	High	0.131
ATG13/ATG101/FIP200NTD	216	230	VDRPYPSSSPMHPCN	6	9	6.174	68.596	0.26	3	High	0.105
ATG13/ATG101/FIP200NTD	216	230	VDRPYPSSSPMHPCN	60	9	6.198	68.872	0.045	3	High	0.018
ATG13/ATG101/FIP200NTD	216	230	VDRPYPSSSPMHPCN	600	9	6.156	68.398	0.502	3	High	0.202
ATG13/ATG101/FIP200NTD	216	230	VDRPYPSSSPMHPCN	60000	9	5.473	60.813		1	High	0
ATG13/ATG101/FIP200NTD	231	246	YRTAGEDTGVIYPSVE	6	13	9.074	69.8	0.368	3	High	0.148
ATG13/ATG101/FIP200NTD	231	246	YRTAGEDTGVIYPSVE	60	13	9.006	69.279	0.062	3	High	0.025
ATG13/ATG101/FIP200NTD	231	246	YRTAGEDTGVIYPSVE	600	13	8.891	68.394	0.358	3	High	0.144
ATG13/ATG101/FIP200NTD	231	246	YRTAGEDTGVIYPSVE	60000	13	8.128	62.523		1	High	0
ATG13/ATG101/FIP200NTD	231	250	YRTAGEDTGVIYPSVEDSQE	6	17	11.238	66.104	0.536	3	High	0.216
ATG13/ATG101/FIP200NTD	231	250	YRTAGEDTGVIYPSVEDSQE	60	17	11.477	67.509	0.29	3	High	0.117
ATG13/ATG101/FIP200NTD	231	250	YRTAGEDTGVIYPSVEDSQE	600	17	11.094	65.26	0.386	3	High	0.156
ATG13/ATG101/FIP200NTD	231	250	YRTAGEDTGVIYPSVEDSQE	60000	17	9.878	58.104		1	High	0
ATG13/ATG101/FIP200NTD	257	264	STSPPSQL	6	4	1.306	32.651	0.402	3	High	0.162
ATG13/ATG101/FIP200NTD	257	264	STSPPSQL	60	4	1.306	32.642	0.322	3	High	0.13
ATG13/ATG101/FIP200NTD	257	264	STSPPSQL	600	4	1.261	31.522	0.201	3	High	0.081
ATG13/ATG101/FIP200NTD	257	264	STSPPSQL	60000	4	1.101	27.529		1	High	0
ATG13/ATG101/FIP200NTD	270	282	SYQPAALGVGSAD	6	10	4.614	46.139	0.081	3	High	0.033
ATG13/ATG101/FIP200NTD	270	282	SYQPAALGVGSAD	60	10	4.447	44.469	0.261	3	High	0.105
ATG13/ATG101/FIP200NTD	270	282	SYQPAALGVGSAD	600	10	4.398	43.981	0.491	3	High	0.198
ATG13/ATG101/FIP200NTD	270	282	SYQPAALGVGSAD	60000	10	3.963	39.627		1	High	0
ATG13/ATG101/FIP200NTD	290	325	AAGLNATHPHQLMVPGKEGGVPLAPNQPVHGTQADQ	6	29	18.888	65.133	1.241	3	High	0.5
ATG13/ATG101/FIP200NTD	290	325	AAGLNATHPHQLMVPGKEGGVPLAPNQPVHGTQADQ	60	29	19.017	65.575	0.261	3	High	0.105
ATG13/ATG101/FIP200NTD	290	325	AAGLNATHPHQLMVPGKEGGVPLAPNQPVHGTQADQ	600	29	18.88	65.104	0.848	3	High	0.341
ATG13/ATG101/FIP200NTD	290	325	AAGLNATHPHQLMVPGKEGGVPLAPNQPVHGTQADQ	60000	29	16.528	56.993		1	High	0
ATG13/ATG101/FIP200NTD	290	328	AAGLNATHPHQLMVPGKEGGVPLAPNQPVHGTQADQERL	6	32	21.167	66.146	0.322	9	High	0.419
ATG13/ATG101/FIP200NTD	290	328	AAGLNATHPHQLMVPGKEGGVPLAPNQPVHGTQADQERL	60	32	21.391	66.847	0.077	9	High	0.1
ATG13/ATG101/FIP200NTD	290	328	AAGLNATHPHQLMVPGKEGGVPLAPNQPVHGTQADQERL	600	32	20.953	65.477	0.253	9	High	0.329
ATG13/ATG101/FIP200NTD	290	328	AAGLNATHPHQLMVPGKEGGVPLAPNQPVHGTQADQERL	60000	32	19.132	59.786	0.847	3	High	0.341
ATG13/ATG101/FIP200NTD	294	328	NATHPHQLMVPGKEGGVPLAPNQPVHGTQADQERL	6	28	18.16	64.856	0.197	9	High	0.256
ATG13/ATG101/FIP200NTD	294	328	NATHPHQLMVPGKEGGVPLAPNQPVHGTQADQERL	60	28	18.24	65.142	0.199	9	High	0.259
ATG13/ATG101/FIP200NTD	294	328	NATHPHQLMVPGKEGGVPLAPNQPVHGTQADQERL	600	28	17.898	63.921	0.272	9	High	0.354
ATG13/ATG101/FIP200NTD	294	328	NATHPHQLMVPGKEGGVPLAPNQPVHGTQADQERL	60000	28	15.748	56.241	1.074	3	High	0.432
ATG13/ATG101/FIP200NTD	329	339	ATCTPSDRTHC	6	8	4.569	57.107	0.339	3	High	0.137
ATG13/ATG101/FIP200NTD	329	339	ATCTPSDRTHC	60	8	4.617	57.71	0.092	3	High	0.037
ATG13/ATG101/FIP200NTD	329	339	ATCTPSDRTHC	600	8	4.598	57.479	0.205	3	High	0.083
ATG13/ATG101/FIP200NTD	329	339	ATCTPSDRTHC	60000	8	3.86	48.245		1	High	0
ATG13/ATG101/FIP200NTD	329	347	ATCTPSDRTHCAATPSSSE	6	15	9.042	60.281	0.105	6	High	0.1
ATG13/ATG101/FIP200NTD	329	347	ATCTPSDRTHCAATPSSSE	60	15	9.094	60.629	0.04	6	High	0.038
ATG13/ATG101/FIP200NTD	329	347	ATCTPSDRTHCAATPSSSE	600	15	8.92	59.464	0.187	6	High	0.178
ATG13/ATG101/FIP200NTD	329	347	ATCTPSDRTHCAATPSSSE	60000	15	7.953	53.021	0.416	2	High	0.046
ATG13/ATG101/FIP200NTD	329	348	ATCTPSDRTHCAATPSSSED	6	16	9.757	60.982	0.367	3	High	0.148
ATG13/ATG101/FIP200NTD	329	348	ATCTPSDRTHCAATPSSSED	60	16	9.68	60.497	0.48	3	High	0.193
ATG13/ATG101/FIP200NTD	329	348	ATCTPSDRTHCAATPSSSED	600	16	9.456	59.101	0.76	3	High	0.306
ATG13/ATG101/FIP200NTD	329	348	ATCTPSDRTHCAATPSSSED	60000	16	8.409	52.554		1	High	0
ATG13/ATG101/FIP200NTD	329	350	ATCTPSDRTHCAATPSSSEDTE	6	18	10.605	58.917	0.216	6	High	0.205
ATG13/ATG101/FIP200NTD	329	350	ATCTPSDRTHCAATPSSSEDTE	60	18	10.77	59.835	0.112	6	High	0.107
ATG13/ATG101/FIP200NTD	329	350	ATCTPSDRTHCAATPSSSEDTE	600	18	10.602	58.898	0.295	6	High	0.281
ATG13/ATG101/FIP200NTD	329	350	ATCTPSDRTHCAATPSSSEDTE	60000	18	9.332	51.846		1	High	0
ATG13/ATG101/FIP200NTD	329	351	ATCTPSDRTHCAATPSSSEDTET	6	19	11.323	59.596	0.196	6	High	0.187
ATG13/ATG101/FIP200NTD	329	351	ATCTPSDRTHCAATPSSSEDTET	60	19	11.397	59.987	0.076	6	High	0.073
ATG13/ATG101/FIP200NTD	329	351	ATCTPSDRTHCAATPSSSEDTET	600	19	11.234	59.125	0.267	6	High	0.254
ATG13/ATG101/FIP200NTD	329	351	ATCTPSDRTHCAATPSSSEDTET	60000	19	9.986	52.556	0.945	2	High	0.105
ATG13/ATG101/FIP200NTD	329	366	ATCTPSDRTHCAATPSSSEDTETVSNSSEGRASPHDVL	6	33	19.043	57.706	1.287	3	High	0.518
ATG13/ATG101/FIP200NTD	329	366	ATCTPSDRTHCAATPSSSEDTETVSNSSEGRASPHDVL	60	33	19.625	59.469	0.45	3	High	0.181
ATG13/ATG101/FIP200NTD	329	366	ATCTPSDRTHCAATPSSSEDTETVSNSSEGRASPHDVL	600	33	19.227	58.262	0.743	3	High	0.299
ATG13/ATG101/FIP200NTD	329	366	ATCTPSDRTHCAATPSSSEDTETVSNSSEGRASPHDVL	60000	33	16.903	51.221		1	High	0
ATG13/ATG101/FIP200NTD	348	366	DTETVSNSSEGRASPHDVL	6	16	10.215	63.844	0.319	3	High	0.128
ATG13/ATG101/FIP200NTD	348	366	DTETVSNSSEGRASPHDVL	60	16	10.438	65.239	0.2	3	High	0.08
ATG13/ATG101/FIP200NTD	348	366	DTETVSNSSEGRASPHDVL	600	16	10.232	63.947	0.478	3	High	0.192
ATG13/ATG101/FIP200NTD	348	366	DTETVSNSSEGRASPHDVL	60000	16	8.826	55.164		1	High	0
ATG13/ATG101/FIP200NTD	352	366	VSNSSEGRASPHDVL	6	12	7.023	58.522	0.334	3	High	0.135
ATG13/ATG101/FIP200NTD	352	366	VSNSSEGRASPHDVL	60	12	7.139	59.496	0.05	3	High	0.02
ATG13/ATG101/FIP200NTD	352	366	VSNSSEGRASPHDVL	600	12	7.026	58.548	0.427	3	High	0.172
ATG13/ATG101/FIP200NTD	352	366	VSNSSEGRASPHDVL	60000	12	6.656	55.463		1	High	0
ATG13/ATG101/FIP200NTD	369	377	IFVRKVGAF	6	7	4.699	67.13	0.026	3	High	0.011
ATG13/ATG101/FIP200NTD	369	377	IFVRKVGAF	60	7	5.419	77.415	0.055	3	High	0.022
ATG13/ATG101/FIP200NTD	369	377	IFVRKVGAF	600	7	5.513	78.756	0.042	3	High	0.017
ATG13/ATG101/FIP200NTD	369	377	IFVRKVGAF	60000	7	5.171	73.873		1	High	0
ATG13/ATG101/FIP200NTD	371	377	VRKVGAF	6	5	3.054	61.087	0.084	3	High	0.034
ATG13/ATG101/FIP200NTD	371	377	VRKVGAF	60	5	3.703	74.067	0.121	3	High	0.049
ATG13/ATG101/FIP200NTD	371	377	VRKVGAF	600	5	3.847	76.945	0.125	3	High	0.05
ATG13/ATG101/FIP200NTD	371	377	VRKVGAF	60000	5	3.549	70.977		1	High	0
ATG13/ATG101/FIP200NTD	371	387	VRKVGAFVNKPINQVTL	6	14	9.738	69.56	0.149	6	High	0.142
ATG13/ATG101/FIP200NTD	371	387	VRKVGAFVNKPINQVTL	60	14	10.934	78.1	0.153	6	High	0.146
ATG13/ATG101/FIP200NTD	371	387	VRKVGAFVNKPINQVTL	600	14	10.994	78.525	0.184	6	High	0.175
ATG13/ATG101/FIP200NTD	371	387	VRKVGAFVNKPINQVTL	60000	14	10.446	74.614	0.811	2	High	0.09
ATG13/ATG101/FIP200NTD	377	384	FVNKPINQ	6	5	3.76	75.207	0.141	3	High	0.057
ATG13/ATG101/FIP200NTD	377	384	FVNKPINQ	60	5	3.751	75.016	0.036	3	High	0.014
ATG13/ATG101/FIP200NTD	377	384	FVNKPINQ	600	5	3.727	74.541	0.096	3	High	0.038
ATG13/ATG101/FIP200NTD	377	384	FVNKPINQ	60000	5	3.344	66.882		1	High	0
ATG13/ATG101/FIP200NTD	378	384	VNKPINQ	6	4	3.136	78.409	0.046	3	High	0.019
ATG13/ATG101/FIP200NTD	378	384	VNKPINQ	60	4	3.114	77.849	0.02	3	High	0.008
ATG13/ATG101/FIP200NTD	378	384	VNKPINQ	600	4	3.137	78.431	0.083	3	High	0.033
ATG13/ATG101/FIP200NTD	378	384	VNKPINQ	60000	4	2.83	70.744		1	High	0
ATG13/ATG101/FIP200NTD	388	397	TSLDIPFAMF	6	7	2.787	39.813	0.198	3	High	0.08
ATG13/ATG101/FIP200NTD	388	397	TSLDIPFAMF	60	7	3.118	44.542	0.259	3	High	0.104
ATG13/ATG101/FIP200NTD	388	397	TSLDIPFAMF	600	7	3.95	56.425	0.217	3	High	0.087
ATG13/ATG101/FIP200NTD	388	397	TSLDIPFAMF	60000	7	3.729	53.269		1	High	0
ATG13/ATG101/FIP200NTD	397	404	FAPKNLEL	6	5	4.218	84.353	0.114	3	High	0.046
ATG13/ATG101/FIP200NTD	397	404	FAPKNLEL	60	5	4.282	85.643	0.15	3	High	0.06
ATG13/ATG101/FIP200NTD	397	404	FAPKNLEL	600	5	4.2	84.004	0.297	3	High	0.119
ATG13/ATG101/FIP200NTD	397	404	FAPKNLEL	60000	5	3.739	74.79		1	High	0
ATG13/ATG101/FIP200NTD	398	404	APKNLEL	6	5	3.891	77.815	0.09	3	High	0.036
ATG13/ATG101/FIP200NTD	398	404	APKNLEL	60	5	3.913	78.267	0.059	3	High	0.024
ATG13/ATG101/FIP200NTD	398	404	APKNLEL	600	5	3.861	77.228	0.137	3	High	0.055
ATG13/ATG101/FIP200NTD	398	404	APKNLEL	60000	5	3.565	71.296		1	High	0
ATG13/ATG101/FIP200NTD	428	444	HSDGSSGGSSGNTHDDF	6	15	5.572	37.148	0.165	6	High	0.157
ATG13/ATG101/FIP200NTD	428	444	HSDGSSGGSSGNTHDDF	60	15	5.77	38.465	0.103	6	High	0.098
ATG13/ATG101/FIP200NTD	428	444	HSDGSSGGSSGNTHDDF	600	15	5.601	37.343	0.288	6	High	0.274
ATG13/ATG101/FIP200NTD	428	444	HSDGSSGGSSGNTHDDF	60000	15	4.958	33.054	5.436	2	High	0.605
ATG13/ATG101/FIP200NTD	445	453	VMIDFKPAF	6	6	3.334	55.563	0.219	3	High	0.088
ATG13/ATG101/FIP200NTD	445	453	VMIDFKPAF	60	6	3.822	63.699	0.056	3	High	0.022
ATG13/ATG101/FIP200NTD	445	453	VMIDFKPAF	600	6	4.446	74.105	0.156	3	High	0.063
ATG13/ATG101/FIP200NTD	445	453	VMIDFKPAF	60000	6	4.459	74.311		1	High	0
ATG13/ATG101/FIP200NTD	445	463	VMIDFKPAFSKDDILPMDL	6	15	8.429	56.193	0.111	6	High	0.106
ATG13/ATG101/FIP200NTD	445	463	VMIDFKPAFSKDDILPMDL	60	15	8.94	59.603	0.138	6	High	0.132
ATG13/ATG101/FIP200NTD	445	463	VMIDFKPAFSKDDILPMDL	600	15	9.517	63.444	0.209	6	High	0.199
ATG13/ATG101/FIP200NTD	445	463	VMIDFKPAFSKDDILPMDL	60000	15	8.845	58.964	0.128	2	High	0.014
ATG13/ATG101/FIP200NTD	445	465	VMIDFKPAFSKDDILPMDLGT	6	17	9.764	57.436	0.357	3	High	0.144
ATG13/ATG101/FIP200NTD	445	465	VMIDFKPAFSKDDILPMDLGT	60	17	10.136	59.621	0.248	3	High	0.1
ATG13/ATG101/FIP200NTD	445	465	VMIDFKPAFSKDDILPMDLGT	600	17	10.548	62.045	0.59	3	High	0.237
ATG13/ATG101/FIP200NTD	445	465	VMIDFKPAFSKDDILPMDLGT	60000	17	9.943	58.489		1	High	0
ATG13/ATG101/FIP200NTD	447	453	IDFKPAF	6	4	1.905	47.615	0.242	3	High	0.097
ATG13/ATG101/FIP200NTD	447	453	IDFKPAF	60	4	2.24	55.993	0.039	3	High	0.016
ATG13/ATG101/FIP200NTD	447	453	IDFKPAF	600	4	3.068	76.712	0.042	3	High	0.017
ATG13/ATG101/FIP200NTD	447	453	IDFKPAF	60000	4	2.947	73.681		1	High	0
ATG13/ATG101/FIP200NTD	447	459	IDFKPAFSKDDIL	6	10	5.353	53.531	0.494	3	High	0.199
ATG13/ATG101/FIP200NTD	447	459	IDFKPAFSKDDIL	60	10	6.042	60.419	0.539	3	High	0.217
ATG13/ATG101/FIP200NTD	447	459	IDFKPAFSKDDIL	600	10	6.685	66.85	0.742	3	High	0.299
ATG13/ATG101/FIP200NTD	447	459	IDFKPAFSKDDIL	60000	10	5.905	59.053		1	High	0
ATG13/ATG101/FIP200NTD	447	463	IDFKPAFSKDDILPMDL	6	13	7.078	54.448	0.256	3	High	0.103
ATG13/ATG101/FIP200NTD	447	463	IDFKPAFSKDDILPMDL	60	13	7.64	58.767	0.144	3	High	0.058
ATG13/ATG101/FIP200NTD	447	463	IDFKPAFSKDDILPMDL	600	13	8.14	62.618	0.449	3	High	0.181
ATG13/ATG101/FIP200NTD	447	463	IDFKPAFSKDDILPMDL	60000	13	7.428	57.137		1	High	0
ATG13/ATG101/FIP200NTD	447	465	IDFKPAFSKDDILPMDLGT	6	15	8.102	54.013	0.12	3	High	0.048
ATG13/ATG101/FIP200NTD	447	465	IDFKPAFSKDDILPMDLGT	60	15	8.657	57.713	0.343	3	High	0.138
ATG13/ATG101/FIP200NTD	447	465	IDFKPAFSKDDILPMDLGT	600	15	9.368	62.456	0.316	3	High	0.127
ATG13/ATG101/FIP200NTD	447	465	IDFKPAFSKDDILPMDLGT	60000	15	8.48	56.533		1	High	0
ATG13/ATG101/FIP200NTD	447	466	IDFKPAFSKDDILPMDLGTF	6	16	8.862	55.388	0.226	6	High	0.216
ATG13/ATG101/FIP200NTD	447	466	IDFKPAFSKDDILPMDLGTF	60	16	9.33	58.314	0.167	6	High	0.159
ATG13/ATG101/FIP200NTD	447	466	IDFKPAFSKDDILPMDLGTF	600	16	9.865	61.659	0.181	6	High	0.172
ATG13/ATG101/FIP200NTD	447	466	IDFKPAFSKDDILPMDLGTF	60000	16	9.156	57.223	1.349	2	High	0.15
ATG13/ATG101/FIP200NTD	466	476	FYREFQNPPQL	6	7	5.086	72.661	0.135	3	High	0.055
ATG13/ATG101/FIP200NTD	466	476	FYREFQNPPQL	60	7	5.079	72.553	0.088	3	High	0.035
ATG13/ATG101/FIP200NTD	466	476	FYREFQNPPQL	600	7	5.09	72.713	0.231	3	High	0.093
ATG13/ATG101/FIP200NTD	466	476	FYREFQNPPQL	60000	7	4.589	65.56	2.424	2	High	0.27
ATG13/ATG101/FIP200NTD	467	476	YREFQNPPQL	6	6	4.372	72.874	0.246	3	High	0.099
ATG13/ATG101/FIP200NTD	467	476	YREFQNPPQL	60	6	4.399	73.317	0.119	3	High	0.048
ATG13/ATG101/FIP200NTD	467	476	YREFQNPPQL	600	6	4.342	72.361	0.125	3	High	0.05
ATG13/ATG101/FIP200NTD	467	476	YREFQNPPQL	60000	6	3.778	62.969	2.104	2	High	0.234
ATG13/ATG101/FIP200NTD	480	488	SIDIGAQSM	6	7	3.921	56.018	0.139	3	High	0.056
ATG13/ATG101/FIP200NTD	480	488	SIDIGAQSM	60	7	3.731	53.296	0.28	3	High	0.113
ATG13/ATG101/FIP200NTD	480	488	SIDIGAQSM	600	7	3.801	54.3	0.309	3	High	0.124
ATG13/ATG101/FIP200NTD	480	488	SIDIGAQSM	60000	7	3.651	52.155		1	High	0
ATG13/ATG101/FIP200NTD	480	512	SIDIGAQSMAEDLDSLPEKLAVHEKNVREFDAF	6	30	21.432	71.44	1.011	3	High	0.407
ATG13/ATG101/FIP200NTD	480	512	SIDIGAQSMAEDLDSLPEKLAVHEKNVREFDAF	60	30	21.531	71.771	0.388	3	High	0.156
ATG13/ATG101/FIP200NTD	480	512	SIDIGAQSMAEDLDSLPEKLAVHEKNVREFDAF	600	30	21.269	70.898	0.974	3	High	0.392
ATG13/ATG101/FIP200NTD	480	512	SIDIGAQSMAEDLDSLPEKLAVHEKNVREFDAF	60000	30	20.032	66.773		1	High	0
ATG13/ATG101/FIP200NTD	493	508	DSLPEKLAVHEKNVRE	6	13	9.693	74.564	0.189	6	High	0.18
ATG13/ATG101/FIP200NTD	493	508	DSLPEKLAVHEKNVRE	60	13	9.759	75.069	0.111	6	High	0.106
ATG13/ATG101/FIP200NTD	493	508	DSLPEKLAVHEKNVRE	600	13	9.634	74.105	0.13	6	High	0.124
ATG13/ATG101/FIP200NTD	493	508	DSLPEKLAVHEKNVRE	60000	13	9.003	69.254	1.073	2	High	0.119
ATG13/ATG101/FIP200NTD	493	512	DSLPEKLAVHEKNVREFDAF	6	17	12.168	71.575	0.381	3	High	0.153
ATG13/ATG101/FIP200NTD	493	512	DSLPEKLAVHEKNVREFDAF	60	17	12.035	70.794	0.458	3	High	0.184
ATG13/ATG101/FIP200NTD	493	512	DSLPEKLAVHEKNVREFDAF	600	17	11.904	70.026	0.753	3	High	0.303
ATG13/ATG101/FIP200NTD	493	512	DSLPEKLAVHEKNVREFDAF	60000	17	10.557	62.102	1.254	3	High	0.505

## Sheet: HDX summary(ATG101)
Data Set	ATG13/ATG101	ATG13/ATG101/FIP200NTD
HDX reaction details	20 mM HEPES pH 8.0, 200mM NaCl, 1mM TCEP, 30 °C	20 mM HEPES pH 8.0, 200mM NaCl, 1mM TCEP, 30 °C
HDX time course (s)	6, 60, 600	6, 60, 600
HDX control samples	60000s HDX sample	60000s HDX sample
Back-exchange (mean / IQR)	43.8% / 15.9%
# of Peptides	53	53
Sequence coverage	0.959	0.959
Average peptide length / Redundancy	17.2 / 4.2	17.2 / 4.2
Replicates (biological or technical)	3 (technical)	3 (technical)
Repeatability	0.151 (average standard deviation)	0.108 (average standard deviation)

## Sheet: uptake summary(ATG101)
Protein State	Start	End	Sequence	Deut Time (sec)	maxD	#D	%D	Conf Interval (#D)	#Pts	Confidence	Stddev
ATG13/ATG101	4	8	RSEVL	6	3	1.017	33.916	0.162	4	High	0.102
ATG13/ATG101	4	8	RSEVL	60	3	1.417	47.227	0.13	4	High	0.082
ATG13/ATG101	4	8	RSEVL	600	3	1.668	55.591	0.049	3	High	0.02
ATG13/ATG101	4	8	RSEVL	60000	3	1.993	66.426	0.162	4	High	0.102
ATG13/ATG101	9	18	EVSVEGRQVE	6	8	3.22	40.253	0.103	4	High	0.065
ATG13/ATG101	9	18	EVSVEGRQVE	60	8	3.507	43.834	0.092	4	High	0.058
ATG13/ATG101	9	18	EVSVEGRQVE	600	8	4.95	61.871	0.532	3	High	0.214
ATG13/ATG101	9	18	EVSVEGRQVE	60000	8	6.721	84.01	0.133	4	High	0.084
ATG13/ATG101	9	21	EVSVEGRQVEEAM	6	11	3.066	27.872	0.159	4	High	0.1
ATG13/ATG101	9	21	EVSVEGRQVEEAM	60	11	3.327	30.25	0.194	4	High	0.122
ATG13/ATG101	9	21	EVSVEGRQVEEAM	600	11	4.728	42.979	0.035	3	High	0.014
ATG13/ATG101	9	21	EVSVEGRQVEEAM	60000	11	6.923	62.937	0.132	4	High	0.083
ATG13/ATG101	14	21	GRQVEEAM	6	6	0.966	16.094	0.111	4	High	0.07
ATG13/ATG101	14	21	GRQVEEAM	60	6	1.192	19.861	0.106	4	High	0.066
ATG13/ATG101	14	21	GRQVEEAM	600	6	2.154	35.898	0.024	3	High	0.01
ATG13/ATG101	14	21	GRQVEEAM	60000	6	3.177	52.943	0.093	4	High	0.058
ATG13/ATG101	22	29	LAVLHTVL	6	6	0.025	0.418	0.027	3	High	0.011
ATG13/ATG101	22	29	LAVLHTVL	60	6	0.045	0.757	0.041	4	High	0.026
ATG13/ATG101	22	29	LAVLHTVL	600	6	0.041	0.675	0.025	3	High	0.01
ATG13/ATG101	22	29	LAVLHTVL	60000	6	0.036	0.601	0.033	4	High	0.021
ATG13/ATG101	30	37	LHRSTGKF	6	6	0.953	15.876	0.057	8	High	0.068
ATG13/ATG101	30	37	LHRSTGKF	60	6	1.226	20.434	0.039	8	High	0.046
ATG13/ATG101	30	37	LHRSTGKF	600	6	1.747	29.121	0.049	6	High	0.047
ATG13/ATG101	30	37	LHRSTGKF	60000	6	2.446	40.774	0.05	8	High	0.06
ATG13/ATG101	30	44	LHRSTGKFHYKKEGT	6	13	3.66	28.153	0.183	8	High	0.219
ATG13/ATG101	30	44	LHRSTGKFHYKKEGT	60	13	3.908	30.061	0.3	7	High	0.325
ATG13/ATG101	30	44	LHRSTGKFHYKKEGT	600	13	4.311	33.163	0.248	6	High	0.236
ATG13/ATG101	30	44	LHRSTGKFHYKKEGT	60000	13	4.956	38.125	0.248	8	High	0.297
ATG13/ATG101	30	59	LHRSTGKFHYKKEGTYSIGTVGTQDVDCDF	6	28	6.912	24.685	0.671	4	High	0.422
ATG13/ATG101	30	59	LHRSTGKFHYKKEGTYSIGTVGTQDVDCDF	60	28	8.623	30.797	0.966	4	High	0.607
ATG13/ATG101	30	59	LHRSTGKFHYKKEGTYSIGTVGTQDVDCDF	600	28	9.983	35.655	0.247	3	High	0.099
ATG13/ATG101	30	59	LHRSTGKFHYKKEGTYSIGTVGTQDVDCDF	60000	28	13.349	47.675	0.752	4	High	0.472
ATG13/ATG101	63	71	TYVRVSSEE	6	7	2.109	30.132	0.119	4	High	0.075
ATG13/ATG101	63	71	TYVRVSSEE	60	7	2.143	30.621	0.066	4	High	0.041
ATG13/ATG101	63	71	TYVRVSSEE	600	7	2.108	30.109	0.061	3	High	0.025
ATG13/ATG101	63	71	TYVRVSSEE	60000	7	2.734	39.063	0.049	4	High	0.031
ATG13/ATG101	63	72	TYVRVSSEEL	6	8	2.19	27.378	0.103	4	High	0.065
ATG13/ATG101	63	72	TYVRVSSEEL	60	8	2.307	28.844	0.102	4	High	0.064
ATG13/ATG101	63	72	TYVRVSSEEL	600	8	2.919	36.49	0.089	3	High	0.036
ATG13/ATG101	63	72	TYVRVSSEEL	60000	8	3.598	44.969	0.193	3	High	0.078
ATG13/ATG101	64	70	YVRVSSE	6	5	1.481	29.616	0.077	4	High	0.048
ATG13/ATG101	64	70	YVRVSSE	60	5	1.53	30.607	0.07	4	High	0.044
ATG13/ATG101	64	70	YVRVSSE	600	5	1.487	29.745	0.005	3	High	0.002
ATG13/ATG101	64	70	YVRVSSE	60000	5	2.075	41.505	0.092	3	High	0.037
ATG13/ATG101	64	83	YVRVSSEELDRALRKVVGEF	6	18	2.049	11.385	0.268	4	High	0.168
ATG13/ATG101	64	83	YVRVSSEELDRALRKVVGEF	60	18	2.865	15.917	0.337	4	High	0.212
ATG13/ATG101	64	83	YVRVSSEELDRALRKVVGEF	600	18	5.476	30.423	0.104	3	High	0.042
ATG13/ATG101	64	83	YVRVSSEELDRALRKVVGEF	60000	18	10.503	58.348	0.433	4	High	0.272
ATG13/ATG101	64	100	YVRVSSEELDRALRKVVGEFKDALRNSGGDGLGQMSL	6	35	6.539	18.682	0.187	4	High	0.118
ATG13/ATG101	64	100	YVRVSSEELDRALRKVVGEFKDALRNSGGDGLGQMSL	60	35	8.421	24.061	0.953	3	High	0.383
ATG13/ATG101	64	100	YVRVSSEELDRALRKVVGEFKDALRNSGGDGLGQMSL	600	35	11.608	33.167	0.422	3	High	0.17
ATG13/ATG101	64	100	YVRVSSEELDRALRKVVGEFKDALRNSGGDGLGQMSL	60000	35	19.301	55.147	0.347	3	High	0.14
ATG13/ATG101	71	98	ELDRALRKVVGEFKDALRNSGGDGLGQM	6	26	4.771	18.35	0.585	3	High	0.236
ATG13/ATG101	71	98	ELDRALRKVVGEFKDALRNSGGDGLGQM	60	26	6.712	25.817	0.421	4	High	0.265
ATG13/ATG101	71	98	ELDRALRKVVGEFKDALRNSGGDGLGQM	600	26	8.802	33.852	0.323	3	High	0.13
ATG13/ATG101	71	98	ELDRALRKVVGEFKDALRNSGGDGLGQM	60000	26	14.841	57.081	0.23	3	High	0.092
ATG13/ATG101	71	100	ELDRALRKVVGEFKDALRNSGGDGLGQMSL	6	28	4.92	17.571	0.62	3	High	0.249
ATG13/ATG101	71	100	ELDRALRKVVGEFKDALRNSGGDGLGQMSL	60	28	6.717	23.991	0.524	4	High	0.329
ATG13/ATG101	71	100	ELDRALRKVVGEFKDALRNSGGDGLGQMSL	600	28	9.031	32.253	0.326	3	High	0.131
ATG13/ATG101	71	100	ELDRALRKVVGEFKDALRNSGGDGLGQMSL	60000	28	15.248	54.456	0.463	4	High	0.291
ATG13/ATG101	72	83	LDRALRKVVGEF	6	10	0.166	1.658	0.269	3	High	0.108
ATG13/ATG101	72	83	LDRALRKVVGEF	60	10	0.905	9.047	0.165	4	High	0.104
ATG13/ATG101	72	83	LDRALRKVVGEF	600	10	2.527	25.271	0.027	3	High	0.011
ATG13/ATG101	72	83	LDRALRKVVGEF	60000	10	5.857	58.57	0.219	4	High	0.137
ATG13/ATG101	72	100	LDRALRKVVGEFKDALRNSGGDGLGQMSL	6	27	4.902	18.154	0.385	4	High	0.242
ATG13/ATG101	72	100	LDRALRKVVGEFKDALRNSGGDGLGQMSL	60	27	6.994	25.904	0.35	4	High	0.22
ATG13/ATG101	72	100	LDRALRKVVGEFKDALRNSGGDGLGQMSL	600	27	9.134	33.828	0.232	3	High	0.093
ATG13/ATG101	72	100	LDRALRKVVGEFKDALRNSGGDGLGQMSL	60000	27	15.113	55.974	0.304	3	High	0.123
ATG13/ATG101	72	101	LDRALRKVVGEFKDALRNSGGDGLGQMSLE	6	28	4.879	17.425	0.381	4	High	0.24
ATG13/ATG101	72	101	LDRALRKVVGEFKDALRNSGGDGLGQMSLE	60	28	6.763	24.155	0.505	4	High	0.317
ATG13/ATG101	72	101	LDRALRKVVGEFKDALRNSGGDGLGQMSLE	600	28	9.057	32.345	0.278	3	High	0.112
ATG13/ATG101	72	101	LDRALRKVVGEFKDALRNSGGDGLGQMSLE	60000	28	15.241	54.432	0.49	4	High	0.308
ATG13/ATG101	73	82	DRALRKVVGE	6	8	0.219	2.735	0.095	4	High	0.06
ATG13/ATG101	73	82	DRALRKVVGE	60	8	0.92	11.505	0.102	4	High	0.064
ATG13/ATG101	73	82	DRALRKVVGE	600	8	2.258	28.229	0.054	3	High	0.022
ATG13/ATG101	73	82	DRALRKVVGE	60000	8	4.581	57.261	0.12	4	High	0.075
ATG13/ATG101	73	98	DRALRKVVGEFKDALRNSGGDGLGQM	6	24	4.864	20.266	0.327	4	High	0.206
ATG13/ATG101	73	98	DRALRKVVGEFKDALRNSGGDGLGQM	60	24	6.647	27.698	0.208	4	High	0.131
ATG13/ATG101	73	98	DRALRKVVGEFKDALRNSGGDGLGQM	600	24	8.777	36.57	0.222	3	High	0.089
ATG13/ATG101	73	98	DRALRKVVGEFKDALRNSGGDGLGQM	60000	24	14.454	60.225	0.708	4	High	0.445
ATG13/ATG101	73	100	DRALRKVVGEFKDALRNSGGDGLGQMSL	6	26	5.099	19.61	0.229	4	High	0.144
ATG13/ATG101	73	100	DRALRKVVGEFKDALRNSGGDGLGQMSL	60	26	6.637	25.526	0.145	4	High	0.091
ATG13/ATG101	73	100	DRALRKVVGEFKDALRNSGGDGLGQMSL	600	26	8.934	34.361	0.401	3	High	0.161
ATG13/ATG101	73	100	DRALRKVVGEFKDALRNSGGDGLGQMSL	60000	26	14.578	56.07	0.176	4	High	0.111
ATG13/ATG101	73	101	DRALRKVVGEFKDALRNSGGDGLGQMSLE	6	27	4.893	18.122	0.272	4	High	0.171
ATG13/ATG101	73	101	DRALRKVVGEFKDALRNSGGDGLGQMSLE	60	27	6.747	24.988	0.456	4	High	0.286
ATG13/ATG101	73	101	DRALRKVVGEFKDALRNSGGDGLGQMSLE	600	27	8.958	33.178	0.437	3	High	0.176
ATG13/ATG101	73	101	DRALRKVVGEFKDALRNSGGDGLGQMSLE	60000	27	14.584	54.016	0.231	3	High	0.093
ATG13/ATG101	83	100	FKDALRNSGGDGLGQMSL	6	16	4.257	26.607	0.092	8	High	0.111
ATG13/ATG101	83	100	FKDALRNSGGDGLGQMSL	60	16	5.448	34.05	0.2	8	High	0.239
ATG13/ATG101	83	100	FKDALRNSGGDGLGQMSL	600	16	5.758	35.989	0.111	6	High	0.106
ATG13/ATG101	83	100	FKDALRNSGGDGLGQMSL	60000	16	7.631	47.696	0.141	8	High	0.169
ATG13/ATG101	84	98	KDALRNSGGDGLGQM	6	13	4.374	33.646	0.276	4	High	0.173
ATG13/ATG101	84	98	KDALRNSGGDGLGQM	60	13	5.492	42.246	0.135	4	High	0.085
ATG13/ATG101	84	98	KDALRNSGGDGLGQM	600	13	5.791	44.547	0.242	3	High	0.098
ATG13/ATG101	84	98	KDALRNSGGDGLGQM	60000	13	7.306	56.202	0.279	4	High	0.175
ATG13/ATG101	84	100	KDALRNSGGDGLGQMSL	6	15	4.342	28.945	0.118	4	High	0.074
ATG13/ATG101	84	100	KDALRNSGGDGLGQMSL	60	15	5.409	36.06	0.265	4	High	0.167
ATG13/ATG101	84	100	KDALRNSGGDGLGQMSL	600	15	5.685	37.898	0.152	3	High	0.061
ATG13/ATG101	84	100	KDALRNSGGDGLGQMSL	60000	15	7.245	48.303	0.292	4	High	0.183
ATG13/ATG101	101	115	EFYQKKKSRWPFSDE	6	12	4.712	39.264	0.187	8	High	0.224
ATG13/ATG101	101	115	EFYQKKKSRWPFSDE	60	12	4.947	41.222	0.33	8	High	0.395
ATG13/ATG101	101	115	EFYQKKKSRWPFSDE	600	12	4.904	40.87	0.148	6	High	0.141
ATG13/ATG101	101	115	EFYQKKKSRWPFSDE	60000	12	5.808	48.404	0.209	8	High	0.25
ATG13/ATG101	101	122	EFYQKKKSRWPFSDECIPWEVW	6	18	5.672	31.51	0.552	4	High	0.347
ATG13/ATG101	101	122	EFYQKKKSRWPFSDECIPWEVW	60	18	6.203	34.464	0.76	4	High	0.477
ATG13/ATG101	101	122	EFYQKKKSRWPFSDECIPWEVW	600	18	6.45	35.831	0.394	3	High	0.159
ATG13/ATG101	101	122	EFYQKKKSRWPFSDECIPWEVW	60000	18	8.299	46.105	0.635	4	High	0.399
ATG13/ATG101	102	115	FYQKKKSRWPFSDE	6	11	4.769	43.353	0.176	8	High	0.211
ATG13/ATG101	102	115	FYQKKKSRWPFSDE	60	11	5.07	46.086	0.272	8	High	0.325
ATG13/ATG101	102	115	FYQKKKSRWPFSDE	600	11	5.066	46.055	0.07	6	High	0.067
ATG13/ATG101	102	115	FYQKKKSRWPFSDE	60000	11	6.108	55.527	0.199	8	High	0.238
ATG13/ATG101	102	122	FYQKKKSRWPFSDECIPWEVW	6	17	5.756	33.861	0.157	12	High	0.247
ATG13/ATG101	102	122	FYQKKKSRWPFSDECIPWEVW	60	17	6.211	36.538	0.288	12	High	0.454
ATG13/ATG101	102	122	FYQKKKSRWPFSDECIPWEVW	600	17	6.553	38.548	0.126	9	High	0.164
ATG13/ATG101	102	122	FYQKKKSRWPFSDECIPWEVW	60000	17	8.203	48.254	0.169	9	High	0.22
ATG13/ATG101	103	115	YQKKKSRWPFSDE	6	10	4.873	48.73	0.256	4	High	0.161
ATG13/ATG101	103	115	YQKKKSRWPFSDE	60	10	5.147	51.468	0.491	4	High	0.309
ATG13/ATG101	103	115	YQKKKSRWPFSDE	600	10	5.039	50.393	0.176	3	High	0.071
ATG13/ATG101	103	115	YQKKKSRWPFSDE	60000	10	5.404	54.043	0.157	4	High	0.098
ATG13/ATG101	103	122	YQKKKSRWPFSDECIPWEVW	6	16	5.582	34.888	0.212	8	High	0.254
ATG13/ATG101	103	122	YQKKKSRWPFSDECIPWEVW	60	16	6.012	37.577	0.471	8	High	0.563
ATG13/ATG101	103	122	YQKKKSRWPFSDECIPWEVW	600	16	6.262	39.136	0.115	6	High	0.11
ATG13/ATG101	103	122	YQKKKSRWPFSDECIPWEVW	60000	16	7.343	45.893	0.136	7	High	0.148
ATG13/ATG101	123	131	TVKVHVVAL	6	7	1.667	23.82	0.035	4	High	0.022
ATG13/ATG101	123	131	TVKVHVVAL	60	7	2.101	30.009	0.099	4	High	0.062
ATG13/ATG101	123	131	TVKVHVVAL	600	7	3.279	46.85	0.032	3	High	0.013
ATG13/ATG101	123	131	TVKVHVVAL	60000	7	4.814	68.77	0.068	4	High	0.043
ATG13/ATG101	132	142	ATEQERQICRE	6	9	6.912	76.795	0.115	8	High	0.138
ATG13/ATG101	132	142	ATEQERQICRE	60	9	7.005	77.835	0.13	8	High	0.155
ATG13/ATG101	132	142	ATEQERQICRE	600	9	6.74	74.892	0.077	6	High	0.074
ATG13/ATG101	132	142	ATEQERQICRE	60000	9	6.987	77.634	0.135	8	High	0.161
ATG13/ATG101	132	150	ATEQERQICREKVGEKLCE	6	17	8.623	50.723	0.12	4	High	0.075
ATG13/ATG101	132	150	ATEQERQICREKVGEKLCE	60	17	10.542	62.014	0.556	4	High	0.35
ATG13/ATG101	132	150	ATEQERQICREKVGEKLCE	600	17	11.889	69.936	0.189	3	High	0.076
ATG13/ATG101	132	150	ATEQERQICREKVGEKLCE	60000	17	12.513	73.605	0.438	4	High	0.275
ATG13/ATG101	137	142	RQICRE	6	4	3.047	76.166	0.121	4	High	0.076
ATG13/ATG101	137	142	RQICRE	60	4	3.139	78.474	0.205	4	High	0.129
ATG13/ATG101	137	142	RQICRE	600	4	3.048	76.188	0.153	3	High	0.061
ATG13/ATG101	137	142	RQICRE	60000	4	3.153	78.827	0.14	4	High	0.088
ATG13/ATG101	143	148	KVGEKL	6	4	0.705	17.619	0.286	4	High	0.18
ATG13/ATG101	143	148	KVGEKL	60	4	2.035	50.869	0.159	4	High	0.1
ATG13/ATG101	143	148	KVGEKL	600	4	2.877	71.914	0.277	3	High	0.111
ATG13/ATG101	143	148	KVGEKL	60000	4	2.955	73.864	0.025	3	High	0.01
ATG13/ATG101	143	150	KVGEKLCE	6	6	0.806	13.434	0.203	4	High	0.128
ATG13/ATG101	143	150	KVGEKLCE	60	6	2.142	35.705	0.12	4	High	0.075
ATG13/ATG101	143	150	KVGEKLCE	600	6	3.628	60.465	0.103	3	High	0.042
ATG13/ATG101	143	150	KVGEKLCE	60000	6	4.206	70.108	0.04	4	High	0.025
ATG13/ATG101	149	154	CEKIIN	6	4	0.022	0.542	0.026	4	High	0.016
ATG13/ATG101	149	154	CEKIIN	60	4	0.03	0.752	0.02	4	High	0.012
ATG13/ATG101	149	154	CEKIIN	600	4	0.093	2.322	0.011	3	High	0.004
ATG13/ATG101	149	154	CEKIIN	60000	4	0.794	19.854	0.064	4	High	0.04
ATG13/ATG101	158	165	VMNRHEYL	6	6	2.327	38.779	0.147	4	High	0.092
ATG13/ATG101	158	165	VMNRHEYL	60	6	3.383	56.391	0.245	4	High	0.154
ATG13/ATG101	158	165	VMNRHEYL	600	6	3.314	55.239	0.224	3	High	0.09
ATG13/ATG101	158	165	VMNRHEYL	60000	6	3.338	55.637	0.164	4	High	0.103
ATG13/ATG101	158	173	VMNRHEYLPKMPTQSE	6	12	6.17	51.418	0.108	8	High	0.13
ATG13/ATG101	158	173	VMNRHEYLPKMPTQSE	60	12	7.546	62.884	0.268	8	High	0.321
ATG13/ATG101	158	173	VMNRHEYLPKMPTQSE	600	12	7.251	60.424	0.102	6	High	0.097
ATG13/ATG101	158	173	VMNRHEYLPKMPTQSE	60000	12	7.426	61.88	0.1	7	High	0.109
ATG13/ATG101	158	178	VMNRHEYLPKMPTQSEVDNVF	6	17	6.672	39.248	0.11	8	High	0.132
ATG13/ATG101	158	178	VMNRHEYLPKMPTQSEVDNVF	60	17	8.77	51.587	0.317	8	High	0.379
ATG13/ATG101	158	178	VMNRHEYLPKMPTQSEVDNVF	600	17	9.133	53.725	0.14	6	High	0.133
ATG13/ATG101	158	178	VMNRHEYLPKMPTQSEVDNVF	60000	17	10.727	63.098	0.241	8	High	0.288
ATG13/ATG101	158	182	VMNRHEYLPKMPTQSEVDNVFDTGL	6	21	6.961	33.149	0.373	4	High	0.235
ATG13/ATG101	158	182	VMNRHEYLPKMPTQSEVDNVFDTGL	60	21	9.705	46.214	0.825	4	High	0.518
ATG13/ATG101	158	182	VMNRHEYLPKMPTQSEVDNVFDTGL	600	21	10.405	49.546	0.524	3	High	0.211
ATG13/ATG101	158	182	VMNRHEYLPKMPTQSEVDNVFDTGL	60000	21	12.524	59.637	0.534	4	High	0.335
ATG13/ATG101	179	189	DTGLRDVQPYL	6	8	1.242	15.519	0.072	4	High	0.045
ATG13/ATG101	179	189	DTGLRDVQPYL	60	8	1.61	20.121	0.167	4	High	0.105
ATG13/ATG101	179	189	DTGLRDVQPYL	600	8	2.091	26.136	0.191	3	High	0.077
ATG13/ATG101	179	189	DTGLRDVQPYL	60000	8	3.637	45.464	0.099	3	High	0.04
ATG13/ATG101	183	189	RDVQPYL	6	4	0.09	2.246	0.009	4	High	0.005
ATG13/ATG101	183	189	RDVQPYL	60	4	0.097	2.42	0.026	4	High	0.016
ATG13/ATG101	183	189	RDVQPYL	600	4	0.301	7.528	0.045	3	High	0.018
ATG13/ATG101	183	189	RDVQPYL	60000	4	1.271	31.78	0.124	4	High	0.078
ATG13/ATG101	190	194	YKISF	6	3	1.85	61.654	0.011	4	High	0.007
ATG13/ATG101	190	194	YKISF	60	3	1.861	62.042	0.025	4	High	0.016
ATG13/ATG101	190	194	YKISF	600	3	1.847	61.583	0.007	3	High	0.003
ATG13/ATG101	190	194	YKISF	60000	3	2.316	77.212	0.036	3	High	0.015
ATG13/ATG101	195	208	QITDALGTSVTTTM	6	12	4.909	40.906	0.186	4	High	0.117
ATG13/ATG101	195	208	QITDALGTSVTTTM	60	12	4.9	40.836	0.399	4	High	0.251
ATG13/ATG101	195	208	QITDALGTSVTTTM	600	12	4.743	39.525	0.017	3	High	0.007
ATG13/ATG101	195	208	QITDALGTSVTTTM	60000	12	4.824	40.199	0.17	4	High	0.107
ATG13/ATG101	195	218	QITDALGTSVTTTMRRLIKDTLAL	6	22	17.431	79.234	0.186	8	High	0.222
ATG13/ATG101	195	218	QITDALGTSVTTTMRRLIKDTLAL	60	22	17.457	79.351	0.405	8	High	0.485
ATG13/ATG101	195	218	QITDALGTSVTTTMRRLIKDTLAL	600	22	17.047	77.487	0.579	6	High	0.552
ATG13/ATG101	195	218	QITDALGTSVTTTMRRLIKDTLAL	60000	22	17.428	79.216	0.251	7	High	0.272
ATG13/ATG101/FIP200NTD	4	8	RSEVL	6	3	1.011	33.715	0.128	3	High	0.051
ATG13/ATG101/FIP200NTD	4	8	RSEVL	60	3	1.42	47.338	0.119	3	High	0.048
ATG13/ATG101/FIP200NTD	4	8	RSEVL	600	3	1.884	62.804	0.09	3	High	0.036
ATG13/ATG101/FIP200NTD	4	8	RSEVL	60000	3	2.185	72.827	0.074	3	High	0.03
ATG13/ATG101/FIP200NTD	9	18	EVSVEGRQVE	6	8	3.325	41.569	0.113	3	High	0.046
ATG13/ATG101/FIP200NTD	9	18	EVSVEGRQVE	60	8	3.623	45.283	0.05	3	High	0.02
ATG13/ATG101/FIP200NTD	9	18	EVSVEGRQVE	600	8	5.109	63.863	0.203	3	High	0.082
ATG13/ATG101/FIP200NTD	9	18	EVSVEGRQVE	60000	8	6.989	87.367	0.272	3	High	0.11
ATG13/ATG101/FIP200NTD	9	21	EVSVEGRQVEEAM	6	11	3.079	27.991	0.11	3	High	0.044
ATG13/ATG101/FIP200NTD	9	21	EVSVEGRQVEEAM	60	11	3.366	30.602	0.036	3	High	0.014
ATG13/ATG101/FIP200NTD	9	21	EVSVEGRQVEEAM	600	11	4.86	44.185	0.131	3	High	0.053
ATG13/ATG101/FIP200NTD	9	21	EVSVEGRQVEEAM	60000	11	7.044	64.037	0.158	3	High	0.063
ATG13/ATG101/FIP200NTD	14	21	GRQVEEAM	6	6	1.057	17.615	0.173	3	High	0.07
ATG13/ATG101/FIP200NTD	14	21	GRQVEEAM	60	6	1.283	21.391	0.245	3	High	0.099
ATG13/ATG101/FIP200NTD	14	21	GRQVEEAM	600	6	2.342	39.027	0.185	3	High	0.074
ATG13/ATG101/FIP200NTD	14	21	GRQVEEAM	60000	6	3.237	53.95	0.471	3	High	0.19
ATG13/ATG101/FIP200NTD	22	29	LAVLHTVL	6	6	0.034	0.571	0.12	3	High	0.048
ATG13/ATG101/FIP200NTD	22	29	LAVLHTVL	60	6	0.029	0.485	0.094	3	High	0.038
ATG13/ATG101/FIP200NTD	22	29	LAVLHTVL	600	6	0.059	0.988	0.029	3	High	0.012
ATG13/ATG101/FIP200NTD	22	29	LAVLHTVL	60000	6	0.025	0.414	0.072	3	High	0.029
ATG13/ATG101/FIP200NTD	30	37	LHRSTGKF	6	6	0.926	15.436	0.117	6	High	0.111
ATG13/ATG101/FIP200NTD	30	37	LHRSTGKF	60	6	1.298	21.626	0.04	6	High	0.038
ATG13/ATG101/FIP200NTD	30	37	LHRSTGKF	600	6	1.87	31.162	0.065	6	High	0.062
ATG13/ATG101/FIP200NTD	30	37	LHRSTGKF	60000	6	2.721	45.347	0.151	6	High	0.144
ATG13/ATG101/FIP200NTD	30	44	LHRSTGKFHYKKEGT	6	13	3.786	29.12	0.215	6	High	0.205
ATG13/ATG101/FIP200NTD	30	44	LHRSTGKFHYKKEGT	60	13	4.092	31.475	0.175	6	High	0.167
ATG13/ATG101/FIP200NTD	30	44	LHRSTGKFHYKKEGT	600	13	4.492	34.556	0.244	6	High	0.232
ATG13/ATG101/FIP200NTD	30	44	LHRSTGKFHYKKEGT	60000	13	5.386	41.429	0.138	5	High	0.111
ATG13/ATG101/FIP200NTD	30	59	LHRSTGKFHYKKEGTYSIGTVGTQDVDCDF	6	28	6.898	24.635	0.172	2	High	0.019
ATG13/ATG101/FIP200NTD	30	59	LHRSTGKFHYKKEGTYSIGTVGTQDVDCDF	60	28	9.043	32.298	0.415	3	High	0.167
ATG13/ATG101/FIP200NTD	30	59	LHRSTGKFHYKKEGTYSIGTVGTQDVDCDF	600	28	10.684	38.157	0.648	3	High	0.261
ATG13/ATG101/FIP200NTD	30	59	LHRSTGKFHYKKEGTYSIGTVGTQDVDCDF	60000	28	13.518	48.277	1.427	3	High	0.575
ATG13/ATG101/FIP200NTD	63	71	TYVRVSSEE	6	7	2.159	30.843	0.283	3	High	0.114
ATG13/ATG101/FIP200NTD	63	71	TYVRVSSEE	60	7	2.203	31.475	0.201	3	High	0.081
ATG13/ATG101/FIP200NTD	63	71	TYVRVSSEE	600	7	2.16	30.861	0.154	3	High	0.062
ATG13/ATG101/FIP200NTD	63	71	TYVRVSSEE	60000	7	3.043	43.465	0.162	3	High	0.065
ATG13/ATG101/FIP200NTD	63	72	TYVRVSSEEL	6	8	2.38	29.744	0.216	3	High	0.087
ATG13/ATG101/FIP200NTD	63	72	TYVRVSSEEL	60	8	2.63	32.872	0.027	3	High	0.011
ATG13/ATG101/FIP200NTD	63	72	TYVRVSSEEL	600	8	3.17	39.623	0.105	3	High	0.042
ATG13/ATG101/FIP200NTD	63	72	TYVRVSSEEL	60000	8	4.068	50.854	0.394	3	High	0.158
ATG13/ATG101/FIP200NTD	64	70	YVRVSSE	6	5	1.515	30.309	0.148	3	High	0.06
ATG13/ATG101/FIP200NTD	64	70	YVRVSSE	60	5	1.578	31.57	0.027	3	High	0.011
ATG13/ATG101/FIP200NTD	64	70	YVRVSSE	600	5	1.568	31.353	0.242	3	High	0.097
ATG13/ATG101/FIP200NTD	64	70	YVRVSSE	60000	5	2.48	49.607	0.101	3	High	0.041
ATG13/ATG101/FIP200NTD	64	83	YVRVSSEELDRALRKVVGEF	6	18	2.069	11.492	0.011	3	High	0.004
ATG13/ATG101/FIP200NTD	64	83	YVRVSSEELDRALRKVVGEF	60	18	3.101	17.227	0.259	3	High	0.104
ATG13/ATG101/FIP200NTD	64	83	YVRVSSEELDRALRKVVGEF	600	18	5.738	31.878	0.116	3	High	0.047
ATG13/ATG101/FIP200NTD	64	83	YVRVSSEELDRALRKVVGEF	60000	18	11.263	62.57	0.414	3	High	0.167
ATG13/ATG101/FIP200NTD	64	100	YVRVSSEELDRALRKVVGEFKDALRNSGGDGLGQMSL	6	35	6.729	19.227	0.42	3	High	0.169
ATG13/ATG101/FIP200NTD	64	100	YVRVSSEELDRALRKVVGEFKDALRNSGGDGLGQMSL	60	35	9.037	25.821	0.57	3	High	0.229
ATG13/ATG101/FIP200NTD	64	100	YVRVSSEELDRALRKVVGEFKDALRNSGGDGLGQMSL	600	35	12.542	35.835	0.574	3	High	0.231
ATG13/ATG101/FIP200NTD	64	100	YVRVSSEELDRALRKVVGEFKDALRNSGGDGLGQMSL	60000	35	21.122	60.349	0.407	3	High	0.164
ATG13/ATG101/FIP200NTD	71	98	ELDRALRKVVGEFKDALRNSGGDGLGQM	6	26	4.886	18.791	0.596	3	High	0.24
ATG13/ATG101/FIP200NTD	71	98	ELDRALRKVVGEFKDALRNSGGDGLGQM	60	26	6.771	26.042	0.704	3	High	0.283
ATG13/ATG101/FIP200NTD	71	98	ELDRALRKVVGEFKDALRNSGGDGLGQM	600	26	9.489	36.495	0.419	3	High	0.169
ATG13/ATG101/FIP200NTD	71	98	ELDRALRKVVGEFKDALRNSGGDGLGQM	60000	26	15.567	59.875	0.812	3	High	0.327
ATG13/ATG101/FIP200NTD	71	100	ELDRALRKVVGEFKDALRNSGGDGLGQMSL	6	28	4.864	17.371	0.097	3	High	0.039
ATG13/ATG101/FIP200NTD	71	100	ELDRALRKVVGEFKDALRNSGGDGLGQMSL	60	28	7.009	25.032	0.313	3	High	0.126
ATG13/ATG101/FIP200NTD	71	100	ELDRALRKVVGEFKDALRNSGGDGLGQMSL	600	28	9.547	34.095	0.277	3	High	0.112
ATG13/ATG101/FIP200NTD	71	100	ELDRALRKVVGEFKDALRNSGGDGLGQMSL	60000	28	16.071	57.396	0.57	3	High	0.229
ATG13/ATG101/FIP200NTD	72	83	LDRALRKVVGEF	6	10	0.121	1.214	0.235	3	High	0.094
ATG13/ATG101/FIP200NTD	72	83	LDRALRKVVGEF	60	10	0.934	9.339	0.218	3	High	0.088
ATG13/ATG101/FIP200NTD	72	83	LDRALRKVVGEF	600	10	2.621	26.21	0.082	3	High	0.033
ATG13/ATG101/FIP200NTD	72	83	LDRALRKVVGEF	60000	10	6.45	64.499	0.395	3	High	0.159
ATG13/ATG101/FIP200NTD	72	100	LDRALRKVVGEFKDALRNSGGDGLGQMSL	6	27	5.07	18.778	0.187	3	High	0.075
ATG13/ATG101/FIP200NTD	72	100	LDRALRKVVGEFKDALRNSGGDGLGQMSL	60	27	7.18	26.591	0.263	3	High	0.106
ATG13/ATG101/FIP200NTD	72	100	LDRALRKVVGEFKDALRNSGGDGLGQMSL	600	27	9.758	36.142	0.501	3	High	0.202
ATG13/ATG101/FIP200NTD	72	100	LDRALRKVVGEFKDALRNSGGDGLGQMSL	60000	27	15.804	58.532	0.243	3	High	0.098
ATG13/ATG101/FIP200NTD	72	101	LDRALRKVVGEFKDALRNSGGDGLGQMSLE	6	28	4.882	17.434	0.121	3	High	0.049
ATG13/ATG101/FIP200NTD	72	101	LDRALRKVVGEFKDALRNSGGDGLGQMSLE	60	28	7.07	25.251	0.307	3	High	0.123
ATG13/ATG101/FIP200NTD	72	101	LDRALRKVVGEFKDALRNSGGDGLGQMSLE	600	28	9.629	34.39	0.211	3	High	0.085
ATG13/ATG101/FIP200NTD	72	101	LDRALRKVVGEFKDALRNSGGDGLGQMSLE	60000	28	16.132	57.613	0.554	3	High	0.223
ATG13/ATG101/FIP200NTD	73	82	DRALRKVVGE	6	8	0.175	2.189	0.069	3	High	0.028
ATG13/ATG101/FIP200NTD	73	82	DRALRKVVGE	60	8	0.832	10.397	0.146	3	High	0.059
ATG13/ATG101/FIP200NTD	73	82	DRALRKVVGE	600	8	2.291	28.631	0.121	3	High	0.049
ATG13/ATG101/FIP200NTD	73	82	DRALRKVVGE	60000	8	4.767	59.588	0.135	3	High	0.054
ATG13/ATG101/FIP200NTD	73	98	DRALRKVVGEFKDALRNSGGDGLGQM	6	24	5.028	20.949	0.453	3	High	0.182
ATG13/ATG101/FIP200NTD	73	98	DRALRKVVGEFKDALRNSGGDGLGQM	60	24	6.949	28.954	0.302	3	High	0.121
ATG13/ATG101/FIP200NTD	73	98	DRALRKVVGEFKDALRNSGGDGLGQM	600	24	9.136	38.069	0.115	3	High	0.046
ATG13/ATG101/FIP200NTD	73	98	DRALRKVVGEFKDALRNSGGDGLGQM	60000	24	15.445	64.353	0.511	3	High	0.206
ATG13/ATG101/FIP200NTD	73	100	DRALRKVVGEFKDALRNSGGDGLGQMSL	6	26	5.107	19.643	0.148	3	High	0.059
ATG13/ATG101/FIP200NTD	73	100	DRALRKVVGEFKDALRNSGGDGLGQMSL	60	26	6.953	26.744	0.316	3	High	0.127
ATG13/ATG101/FIP200NTD	73	100	DRALRKVVGEFKDALRNSGGDGLGQMSL	600	26	9.523	36.627	0.221	3	High	0.089
ATG13/ATG101/FIP200NTD	73	100	DRALRKVVGEFKDALRNSGGDGLGQMSL	60000	26	15.545	59.789	0.16	3	High	0.065
ATG13/ATG101/FIP200NTD	73	101	DRALRKVVGEFKDALRNSGGDGLGQMSLE	6	27	4.967	18.397	0.053	3	High	0.021
ATG13/ATG101/FIP200NTD	73	101	DRALRKVVGEFKDALRNSGGDGLGQMSLE	60	27	7.101	26.301	0.281	3	High	0.113
ATG13/ATG101/FIP200NTD	73	101	DRALRKVVGEFKDALRNSGGDGLGQMSLE	600	27	9.599	35.551	0.287	3	High	0.116
ATG13/ATG101/FIP200NTD	73	101	DRALRKVVGEFKDALRNSGGDGLGQMSLE	60000	27	15.719	58.217	0.646	3	High	0.26
ATG13/ATG101/FIP200NTD	83	100	FKDALRNSGGDGLGQMSL	6	16	4.344	27.15	0.2	5	High	0.161
ATG13/ATG101/FIP200NTD	83	100	FKDALRNSGGDGLGQMSL	60	16	5.595	34.969	0.221	6	High	0.211
ATG13/ATG101/FIP200NTD	83	100	FKDALRNSGGDGLGQMSL	600	16	6.238	38.987	0.168	6	High	0.16
ATG13/ATG101/FIP200NTD	83	100	FKDALRNSGGDGLGQMSL	60000	16	7.706	48.162	0.238	6	High	0.227
ATG13/ATG101/FIP200NTD	84	98	KDALRNSGGDGLGQM	6	13	4.512	34.709	0.221	3	High	0.089
ATG13/ATG101/FIP200NTD	84	98	KDALRNSGGDGLGQM	60	13	5.73	44.077	0.342	3	High	0.137
ATG13/ATG101/FIP200NTD	84	98	KDALRNSGGDGLGQM	600	13	6.237	47.98	0.198	3	High	0.08
ATG13/ATG101/FIP200NTD	84	98	KDALRNSGGDGLGQM	60000	13	7.374	56.727	0.554	3	High	0.223
ATG13/ATG101/FIP200NTD	84	100	KDALRNSGGDGLGQMSL	6	15	4.493	29.952	0.632	3	High	0.255
ATG13/ATG101/FIP200NTD	84	100	KDALRNSGGDGLGQMSL	60	15	5.563	37.085	0.052	3	High	0.021
ATG13/ATG101/FIP200NTD	84	100	KDALRNSGGDGLGQMSL	600	15	6.219	41.458	0.273	3	High	0.11
ATG13/ATG101/FIP200NTD	84	100	KDALRNSGGDGLGQMSL	60000	15	7.399	49.329	0.074	3	High	0.03
ATG13/ATG101/FIP200NTD	101	115	EFYQKKKSRWPFSDE	6	12	4.773	39.778	0.1	6	High	0.096
ATG13/ATG101/FIP200NTD	101	115	EFYQKKKSRWPFSDE	60	12	5.101	42.506	0.13	6	High	0.124
ATG13/ATG101/FIP200NTD	101	115	EFYQKKKSRWPFSDE	600	12	5.208	43.399	0.165	6	High	0.157
ATG13/ATG101/FIP200NTD	101	115	EFYQKKKSRWPFSDE	60000	12	6.069	50.571	0.195	6	High	0.186
ATG13/ATG101/FIP200NTD	101	122	EFYQKKKSRWPFSDECIPWEVW	6	18	6.064	33.686	0.29	3	High	0.117
ATG13/ATG101/FIP200NTD	101	122	EFYQKKKSRWPFSDECIPWEVW	60	18	6.753	37.514	0.379	3	High	0.152
ATG13/ATG101/FIP200NTD	101	122	EFYQKKKSRWPFSDECIPWEVW	600	18	7.212	40.065	0.487	3	High	0.196
ATG13/ATG101/FIP200NTD	101	122	EFYQKKKSRWPFSDECIPWEVW	60000	18	8.646	48.035	0.464	3	High	0.187
ATG13/ATG101/FIP200NTD	102	115	FYQKKKSRWPFSDE	6	11	4.91	44.634	0.179	6	High	0.17
ATG13/ATG101/FIP200NTD	102	115	FYQKKKSRWPFSDE	60	11	5.257	47.789	0.153	6	High	0.146
ATG13/ATG101/FIP200NTD	102	115	FYQKKKSRWPFSDE	600	11	5.479	49.81	0.174	6	High	0.166
ATG13/ATG101/FIP200NTD	102	115	FYQKKKSRWPFSDE	60000	11	6.581	59.824	0.1	6	High	0.096
ATG13/ATG101/FIP200NTD	102	122	FYQKKKSRWPFSDECIPWEVW	6	17	6.124	36.022	0.12	9	High	0.156
ATG13/ATG101/FIP200NTD	102	122	FYQKKKSRWPFSDECIPWEVW	60	17	6.745	39.678	0.141	9	High	0.183
ATG13/ATG101/FIP200NTD	102	122	FYQKKKSRWPFSDECIPWEVW	600	17	7.247	42.627	0.156	9	High	0.203
ATG13/ATG101/FIP200NTD	102	122	FYQKKKSRWPFSDECIPWEVW	60000	17	8.739	51.408	0.126	9	High	0.164
ATG13/ATG101/FIP200NTD	103	115	YQKKKSRWPFSDE	6	10	5.009	50.09	0.285	3	High	0.115
ATG13/ATG101/FIP200NTD	103	115	YQKKKSRWPFSDE	60	10	5.315	53.148	0.335	3	High	0.135
ATG13/ATG101/FIP200NTD	103	115	YQKKKSRWPFSDE	600	10	5.483	54.826	0.303	3	High	0.122
ATG13/ATG101/FIP200NTD	103	115	YQKKKSRWPFSDE	60000	10	5.719	57.186	0.226	3	High	0.091
ATG13/ATG101/FIP200NTD	103	122	YQKKKSRWPFSDECIPWEVW	6	16	5.844	36.526	0.096	6	High	0.092
ATG13/ATG101/FIP200NTD	103	122	YQKKKSRWPFSDECIPWEVW	60	16	6.464	40.397	0.11	6	High	0.105
ATG13/ATG101/FIP200NTD	103	122	YQKKKSRWPFSDECIPWEVW	600	16	6.87	42.937	0.181	6	High	0.172
ATG13/ATG101/FIP200NTD	103	122	YQKKKSRWPFSDECIPWEVW	60000	16	7.678	47.986	0.234	6	High	0.223
ATG13/ATG101/FIP200NTD	123	131	TVKVHVVAL	6	7	1.66	23.713	0.04	3	High	0.016
ATG13/ATG101/FIP200NTD	123	131	TVKVHVVAL	60	7	2.17	31.007	0.058	3	High	0.023
ATG13/ATG101/FIP200NTD	123	131	TVKVHVVAL	600	7	3.416	48.793	0.053	3	High	0.021
ATG13/ATG101/FIP200NTD	123	131	TVKVHVVAL	60000	7	4.85	69.289	0.1	3	High	0.04
ATG13/ATG101/FIP200NTD	132	142	ATEQERQICRE	6	9	7.1	78.889	0.07	6	High	0.067
ATG13/ATG101/FIP200NTD	132	142	ATEQERQICRE	60	9	7.192	79.908	0.043	6	High	0.041
ATG13/ATG101/FIP200NTD	132	142	ATEQERQICRE	600	9	7.079	78.66	0.14	6	High	0.134
ATG13/ATG101/FIP200NTD	132	142	ATEQERQICRE	60000	9	7.147	79.407	0.078	6	High	0.074
ATG13/ATG101/FIP200NTD	132	150	ATEQERQICREKVGEKLCE	6	17	8.895	52.322	0.719	3	High	0.289
ATG13/ATG101/FIP200NTD	132	150	ATEQERQICREKVGEKLCE	60	17	10.805	63.557	0.481	3	High	0.194
ATG13/ATG101/FIP200NTD	132	150	ATEQERQICREKVGEKLCE	600	17	12.593	74.074	0.52	3	High	0.209
ATG13/ATG101/FIP200NTD	132	150	ATEQERQICREKVGEKLCE	60000	17	13.398	78.812	0.104	3	High	0.042
ATG13/ATG101/FIP200NTD	137	142	RQICRE	6	4	3.218	80.44	0.035	3	High	0.014
ATG13/ATG101/FIP200NTD	137	142	RQICRE	60	4	3.265	81.626	0.08	3	High	0.032
ATG13/ATG101/FIP200NTD	137	142	RQICRE	600	4	3.245	81.124	0.258	3	High	0.104
ATG13/ATG101/FIP200NTD	137	142	RQICRE	60000	4	3.352	83.792	0.109	3	High	0.044
ATG13/ATG101/FIP200NTD	143	148	KVGEKL	6	4	0.608	15.198	0.103	3	High	0.041
ATG13/ATG101/FIP200NTD	143	148	KVGEKL	60	4	2.043	51.075	0.176	3	High	0.071
ATG13/ATG101/FIP200NTD	143	148	KVGEKL	600	4	3.018	75.443	0.091	3	High	0.037
ATG13/ATG101/FIP200NTD	143	148	KVGEKL	60000	4	3.018	75.46	0.187	3	High	0.075
ATG13/ATG101/FIP200NTD	143	150	KVGEKLCE	6	6	0.731	12.187	0.134	3	High	0.054
ATG13/ATG101/FIP200NTD	143	150	KVGEKLCE	60	6	2.172	36.208	0.248	3	High	0.1
ATG13/ATG101/FIP200NTD	143	150	KVGEKLCE	600	6	3.782	63.029	0.19	3	High	0.076
ATG13/ATG101/FIP200NTD	143	150	KVGEKLCE	60000	6	4.28	71.336	0.094	3	High	0.038
ATG13/ATG101/FIP200NTD	149	154	CEKIIN	6	4	0.029	0.733	0.038	3	High	0.015
ATG13/ATG101/FIP200NTD	149	154	CEKIIN	60	4	0.047	1.174	0.03	3	High	0.012
ATG13/ATG101/FIP200NTD	149	154	CEKIIN	600	4	0.104	2.606	0.084	3	High	0.034
ATG13/ATG101/FIP200NTD	149	154	CEKIIN	60000	4	0.86	21.509	0.031	3	High	0.013
ATG13/ATG101/FIP200NTD	158	165	VMNRHEYL	6	6	2.579	42.989	0.16	3	High	0.065
ATG13/ATG101/FIP200NTD	158	165	VMNRHEYL	60	6	3.56	59.327	0.223	3	High	0.09
ATG13/ATG101/FIP200NTD	158	165	VMNRHEYL	600	6	3.63	60.501	0.37	3	High	0.149
ATG13/ATG101/FIP200NTD	158	165	VMNRHEYL	60000	6	3.679	61.324	0.244	3	High	0.098
ATG13/ATG101/FIP200NTD	158	173	VMNRHEYLPKMPTQSE	6	12	6.346	52.884	0.132	6	High	0.125
ATG13/ATG101/FIP200NTD	158	173	VMNRHEYLPKMPTQSE	60	12	7.838	65.318	0.217	6	High	0.207
ATG13/ATG101/FIP200NTD	158	173	VMNRHEYLPKMPTQSE	600	12	7.749	64.572	0.172	6	High	0.164
ATG13/ATG101/FIP200NTD	158	173	VMNRHEYLPKMPTQSE	60000	12	7.585	63.212	0.176	6	High	0.168
ATG13/ATG101/FIP200NTD	158	178	VMNRHEYLPKMPTQSEVDNVF	6	17	6.89	40.53	0.077	6	High	0.074
ATG13/ATG101/FIP200NTD	158	178	VMNRHEYLPKMPTQSEVDNVF	60	17	9.1	53.532	0.172	6	High	0.164
ATG13/ATG101/FIP200NTD	158	178	VMNRHEYLPKMPTQSEVDNVF	600	17	9.799	57.64	0.18	6	High	0.172
ATG13/ATG101/FIP200NTD	158	178	VMNRHEYLPKMPTQSEVDNVF	60000	17	11.165	65.674	0.182	6	High	0.174
ATG13/ATG101/FIP200NTD	158	182	VMNRHEYLPKMPTQSEVDNVFDTGL	6	21	7.199	34.281	0.567	3	High	0.228
ATG13/ATG101/FIP200NTD	158	182	VMNRHEYLPKMPTQSEVDNVFDTGL	60	21	10.455	49.787	0.511	3	High	0.206
ATG13/ATG101/FIP200NTD	158	182	VMNRHEYLPKMPTQSEVDNVFDTGL	600	21	11.406	54.316	0.341	3	High	0.137
ATG13/ATG101/FIP200NTD	158	182	VMNRHEYLPKMPTQSEVDNVFDTGL	60000	21	13.25	63.095	0.509	3	High	0.205
ATG13/ATG101/FIP200NTD	179	189	DTGLRDVQPYL	6	8	1.185	14.81	0.166	3	High	0.067
ATG13/ATG101/FIP200NTD	179	189	DTGLRDVQPYL	60	8	1.699	21.232	0.206	3	High	0.083
ATG13/ATG101/FIP200NTD	179	189	DTGLRDVQPYL	600	8	2.07	25.87	0.083	3	High	0.033
ATG13/ATG101/FIP200NTD	179	189	DTGLRDVQPYL	60000	8	3.971	49.641	0.224	3	High	0.09
ATG13/ATG101/FIP200NTD	183	189	RDVQPYL	6	4	0.084	2.097	0.108	3	High	0.044
ATG13/ATG101/FIP200NTD	183	189	RDVQPYL	60	4	0.129	3.214	0.073	3	High	0.029
ATG13/ATG101/FIP200NTD	183	189	RDVQPYL	600	4	0.333	8.322	0.02	3	High	0.008
ATG13/ATG101/FIP200NTD	183	189	RDVQPYL	60000	4	1.514	37.858	0.036	3	High	0.014
ATG13/ATG101/FIP200NTD	190	194	YKISF	6	3	1.815	60.51	0.07	3	High	0.028
ATG13/ATG101/FIP200NTD	190	194	YKISF	60	3	1.84	61.337	0.062	3	High	0.025
ATG13/ATG101/FIP200NTD	190	194	YKISF	600	3	1.853	61.77	0.028	3	High	0.011
ATG13/ATG101/FIP200NTD	190	194	YKISF	60000	3	2.508	83.6	0.034	3	High	0.014
ATG13/ATG101/FIP200NTD	195	208	QITDALGTSVTTTM	6	12	5.107	42.561	0.145	3	High	0.058
ATG13/ATG101/FIP200NTD	195	208	QITDALGTSVTTTM	60	12	5.083	42.359	0.036	3	High	0.015
ATG13/ATG101/FIP200NTD	195	208	QITDALGTSVTTTM	600	12	5.099	42.494	0.242	3	High	0.098
ATG13/ATG101/FIP200NTD	195	208	QITDALGTSVTTTM	60000	12	4.794	39.948	0.085	3	High	0.034
ATG13/ATG101/FIP200NTD	195	218	QITDALGTSVTTTMRRLIKDTLAL	6	22	17.77	80.772	0.104	6	High	0.099
ATG13/ATG101/FIP200NTD	195	218	QITDALGTSVTTTMRRLIKDTLAL	60	22	17.996	81.8	0.058	6	High	0.055
ATG13/ATG101/FIP200NTD	195	218	QITDALGTSVTTTMRRLIKDTLAL	600	22	17.877	81.257	0.154	6	High	0.147
ATG13/ATG101/FIP200NTD	195	218	QITDALGTSVTTTMRRLIKDTLAL	60000	22	17.908	81.398	0.171	6	High	0.163
